# Supplementary material for: Proton gradients from light-harvesting E. coli control DNA assemblies for synthetic cells
Source: Nat Commun. 2021 Jun 25;12:3967. doi: 10.1038/s41467-021-24103-x (PMC8233306; doi:10.1038/s41467-021-24103-x)
Supplement: Supplementary file 11 — Supplementary Dataset 1 [file 41467_2021_24103_MOESM11_ESM.xlsx]

## Sheet: body
Well Position	Name	Sequence	Note
A1	B_41[56]_39[63]	TATCATTCAAATAAACAGCCATATAGAATAACATAAAAAC	All staples on this sheet are part of the body of the DNA origami plate.
A2	B_21[152]_19[151]	GAGAATCGCTGAGAGACTACCTTTCGCTATTA
A3	B_2[127]_1[119]	GTCTGGCCTTCCTGTTCATATGT
A4	B_32[135]_34[136]	CCTCATAACCCTCAGAACCGCCTAATAAGT
A5	B_40[167]_42[168]	CTTAAATCGCAAATCAGATATAGAAGGCATTT
A6	B_9[120]_7[119]	AATTGCGGCGGGCCGTTTTCACTGCTCGTC
A7	B_28[63]_27[63]	AAATTGGGCTTGAGATGACGTTGGGAAGAAAA
A8	B_36[63]_35[63]	CCTTATTAGCGTTTGCAGAACCGCCACCCTCA
A9	B_16[95]_29[159]	TATCTTTATTTGGAACGAGCAGACGGTCAATCATA
A10	B_16[159]_37[159]	CAATCAATTTTCAGAAGGAAAGGTGAATTATCACC
A11	B_2[63]_1[55]	ATTCTCCGTGGGAACATGCCTGAG
A12	B_32[167]_34[168]	AACTACAACCCTCAGAGCCACCACACATGGCT
B1	B_38[63]_3[159]	AAACGTAGTTTTTTCCCAGGGCTGCGCAACTGTTG
B2	B_23[56]_22[40]	TAGTAGTAAAATTAATGCCGGAGAGGGTAGCT
B3	B_4[71]_6[72]	CACCGGAAAAACTTAAATTTCTGGCAAGAA
B4	B_38[39]_40[40]	GGTGGCAGCAGCCTTTACAGAGTATTTATC
B5	B_28[159]_27[159]	CAAGAACCGGATATTCACATTCAACTAATGCA
B6	B_30[71]_32[72]	AATACGTAAAAGGAGCCTTTAATTGTATGGGA
B7	B_1[152]_2[168]	ACAGGAAGATTGTATAAGCAAATATCAGCT
B8	B_41[152]_39[159]	AATAGCAAAAGATTAGTTGCTATTGATAACCCACAAGAAT
B9	B_22[167]_24[168]	AATGCAATAAACATTATGACCCTGAATATAAT
B10	B_4[167]_6[168]	TGGGTAACTAGTGATGAAGGGTAGTCGCTG
B11	B_30[39]_32[40]	AAAACGACACGTTGAAAATCTCTTCAGCGG
B12	B_24[159]_23[151]	TCAACATGTTTTAAATAAATCGGT
C1	B_21[88]_19[87]	TATCATATTGCAAATCCAATCGCATTTTAATG
C2	B_20[71]_21[87]	GAACGCGAATTACTAGAAAAAGCCTGTTTAG
C3	B_1[19]_2[40]	TTTTGATCTACAAAGGCTATCAGGTCATAACGGCGG
C4	B_32[63]_31[63]	AACAACTTTCAACAGTCAAAAAAAAGGCTCCA
C5	B_4[135]_6[136]	TTGTAAAAAATCCCGTAAAAAAAGTCATAACG
C6	B_14[39]_16[40]	CATTCTGGACAATATTTTTGAATGAATACATT
C7	B_8[103]_10[104]	CGGGGGTTCTAATGAGTGAGCTAATGAGAGAG
C8	B_4[39]_6[40]	ATGTTTACTCACGGAAAAAGAGACTGCCATCC
C9	B_36[95]_35[87]	GCGTTTTCATCGGCAAGCCGCC
C10	B_8[39]_10[40]	TCCCCGGGTTATCCGCTCACAATTGTGGTTCC
C11	B_23[120]_22[104]	ATAAAGCCGGGTGAGAAAGGCCGGAGACAGTC
C12	B_38[95]_7[159]	ATTAAGACTTTCTGTGGTGGTTCAGCAAATCGTTA
D1	B_11[120]_9[119]	CGTGAACTTCACCGCCTGGCCCCTCACATT
D2	B_34[167]_36[168]	TTTGATGAATTCACAAACAAATAAGTCACCAA
D3	B_36[39]_38[40]	CATAATCTTGTCACAATCAATATACATAAA
D4	B_16[127]_33[159]	GTTGAAATTTTGTACTGGACCCTCAGAACCGCCA
D5	B_12[135]_14[136]	GGCGCTAGCATCACGCAAATTAACGAAAAACG
D6	B_12[103]_14[104]	CGCTGCGCTCAGTGAGGCCACCGAACGCTCAA
D7	B_16[167]_18[168]	CAAACCCTCTGATTGTTTGGATTTAAAACA
D8	B_24[39]_26[40]	AATGGTCTGACTATTATAGTCAGCTTTAAA
D9	B_2[71]_4[72]	CCCGTCGGCAGGAAGATCGCACTATAACCT
D10	B_14[103]_16[104]	TCGTCTGATAAAAATACCGAACGAGGAAGGTT
D11	B_34[135]_36[136]	TTTAACGGGTTGAGGCAGGTCAAATCAGTA
D12	B_14[135]_16[136]	CTCATGGATAAAACAGAGGTGAGGAGTTGGCA
E1	B_7[88]_5[95]	GCTGGTAACTGGTCAGCAGCAACCCTCATTTGCCGCCAGC
E2	B_30[167]_32[168]	AGCGAAAGACCATCGCCCACGCATCCAGTACA
E3	B_13[88]_11[87]	TTTTATAAGTAACCACCACACCCGCAAAGGGC
E4	B_38[71]_40[72]	ATGTTAGCAGGGAAGCGCATTAGATAATTTGC
E5	B_32[159]_31[159]	CGCCTGTAGCATTCCAGCCGACAATGACAACA
E6	B_30[159]_15[95]	ACAGCATCTTTGGAGCACTCCTAAAACATCGCCAT
E7	B_21[120]_19[119]	TAAAGCCGTTGGGTTATATAACGTGAGTGA
E8	B_34[39]_36[40]	TTAAGAGAGAGCCGCCACCCTCCATCTTTT
E9	B_10[39]_12[40]	GAAATCGGCCAGTTTGGAACAAGACTATGGTT
E10	B_16[63]_25[159]	AGAGCCGTTTTGCAAAAGAAAGCAAACTCCAACAG
E11	B_40[71]_42[72]	CAGTTACACAAGAACGGGTATTAAAATGCAGA
E12	B_26[39]_28[40]	CAGTTCACATTATACCAGTCAGGGTTTAAT
F1	B_8[167]_10[168]	TGCGCGCCCCTGTCGTGCCAGCTGGGTGGT
F2	B_12[159]_37[127]	GAAGGGAATTTGGAATACCGAAGGTAAATATTGAC
F3	B_4[103]_6[104]	GAGGTGGAAGTTGGGCGGTTGTGTTCAGCGTG
F4	B_22[135]_24[136]	TTCAAAATCAGAGCATAAAGCTATGCAACT
F5	B_29[88]_27[95]	ATAAATTGTGCCCTGACGAGAAACGAACTAACGGAACA
F6	B_36[127]_35[119]	AATCAAGTTTGCCTTTGCCAGCAT
F7	B_20[39]_21[55]	GTTAATTTGGCGTTAAATAAGAATAAACACCG
F8	B_18[167]_20[168]	GAAATAAATCCCTTAGAATCCTTATCAAAA
F9	B_28[167]_30[168]	AATCTTGAAGGGAACCGAACTGACCCCTCAGC
F10	B_14[95]_13[87]	AATGGATTATTTACATAGAAGTGT
F11	B_24[127]_23[119]	GGTGTCTGGAAGTTTCATTAAGCA
F12	B_42[71]_41[55]	ACGCGCCTGTTTATCAACAATAGATCTTTCCT
G1	B_4[159]_37[63]	GCCAGGGTTTTAAAATACAGAAAATTCATATGGTT
G2	B_30[63]_3[95]	ATGCCACTTTTGGGAACGGCCAGCCAGCTTTCCGG
G3	B_24[63]_23[55]	TTTGACCATTAGATACTCTACTAA
G4	B_26[95]_7[63]	CCAATACTTTTTCCTCACAGCGCGGTTGCGGTATG
G5	B_35[88]_33[87]	ACCAGAACAACAGTTAATGCCCCTAGCCCG
G6	B_32[39]_34[40]	AGTGAGAGCTCAGTACCAGGCGTGAAAGTA
G7	B_41[88]_39[95]	ACCGCACTCGTCTTTCCAGAGCCCGGGAGAATTAACTG
G8	B_9[88]_7[87]	TGGGGTGCTCTGCCAGCACGCGTGGCCCTGCG
G9	B_14[71]_16[72]	TTCACCAGGCGCGAACTGATAGCAACAACT
G10	B_4[127]_33[63]	CGACGGCTTTCTGAAACAGATAAGTGCCGTCGAG
G11	B_31[120]_29[119]	AACAGCTTAGAGGCTTTGAGGACTCTGCTCCA
G12	B_22[71]_24[72]	TAGCTGATGCATTAACATCCAATAGAACGAGT
H1	B_12[167]_14[168]	CGAGAAAGCTTTGATTAGTAATAAGAACAA
H2	B_11[88]_9[87]	GAAAAACCAGCGGTCCACGCTGGTGTAAAGCC
H3	B_4[95]_29[63]	GCCGCCACTTTACGAAGGCCGCGAAACAAAGTACA
H4	B_14[63]_13[63]	TCACACGACCAGTAATTTTTAGACAGGAACGG
H5	B_19[120]_17[127]	ATAACCTATGAATATACAGTAATCATCATATTCCTGA
H6	B_2[135]_4[136]	TAATTCGCCGCCATTCGCCATTCATCACGACG
H7	B_36[71]_38[72]	CATAGCCCTACCAGCGCCAAAGACTACGCAGT
H8	B_33[120]_31[119]	GTACCGCCGTTAGCGTAACGATCTATTTCTTA
H9	B_36[135]_38[136]	GCGACAGGGAAATTATTCATTAAACCGAGG
H10	B_26[71]_28[72]	ATATTCATATCTACGTTAATAAAACACCAGAA
H11	B_26[167]_28[168]	ATAGCGAGGATACATAACGCCAAATCAAGAGT
H12	B_6[39]_8[40]	CACGCAACGCACTCAATCCGCCGGGTTGAGGA

## Sheet: body_chol_fl
Well Position	Name	Sequence	Note
A1	B_35[120]_33[119]	TGACAGGAGGGTCAGTGCCTTGAGGAGGTTTA	A1-G7: Staples that belong to the body of the DNA origami plate
A2	B_38[127]_11[159]	ATAATAACTTTGAAAGCGATTTTTTGGGGTCGAGG	G12-H3: Staples that have been extended with an overhang complementary to an extension of the triplex DNA (see Methods)
A3	B_16[71]_18[72]	AATAGATTCATTATCATTTTGCGGATTCGC	H4-H12: Staples that have been extended with an overhang complementary to the Cy3-tagged DNA
A4	B_42[135]_41[119]	ACAAAAGGTAAAGTAATTCTGTCGCCGTTTT
A5	B_42[167]_41[151]	TCGAGCCAGTAATAAGAGAATATACCGCGCCC
A6	B_8[159]_37[95]	TGTGCACTTTTTCCTTATAAAAGGGCGACATTC
A7	B_36[167]_38[168]	TGAAACCAGTCACCGACTTGAGCCAAGCAGAT
A8	B_18[71]_20[72]	CTGATTGCCATTTGAATTACCTTAGACAAA
A9	B_24[167]_26[168]	GCTGTAGCGTCAGGATTAGAGAGTAAACCAAA
A10	B_36[159]_35[159]	TCGATAGCAGCACCGTGACGATTGGCCTTGAT
A11	B_22[39]_24[40]	ATTTTTGAAAGGTGGCATCAATATTTCGCA
A12	B_10[167]_12[168]	TTTTCTTTTGCCGTAAAGCACTAAACGTGG
B1	B_18[135]_20[136]	AACGTCAGTGCTTCTGTAAATCGTTTAACCTC
B2	B_20[135]_21[151]	CGGCTTAGAACGCTCAACAGTAGGGCTTAATT
B3	B_24[95]_23[87]	GATTCCCAATTCTGCAATCATA
B4	B_34[159]_15[127]	TACAGGAGTTTGGAATTGAACCACCAGCAGAAGA
B5	B_4[63]_25[63]	ACAATCGGTTTCCTCAAATGAAGCAAAGCGGATTG
B6	B_10[63]_9[63]	AAAATCCTGTTTGATGCCACACAACATACGAG
B7	B_8[63]_25[95]	CGTGAGCCTTTGCGGAATAGGAAGCCCGAAAGA
B8	B_10[159]_9[159]	TCACCAGTGAGACGGGCTTTCCAGTCGGGAAA
B9	B_8[135]_10[136]	AGAATGCGTTGCGCTCACTGCCCGCAACAGCT
B10	B_30[135]_32[136]	CGGCTACGATACCGATAGTTGCCAGACAGC
B11	B_2[159]_1[151]	AACCAATAGGAACGCCCCCCAAAA
B12	B_12[63]_25[127]	CGCTACAGTTTTAAAATGTTTAATTCGAGCTTCAA
C1	B_40[135]_42[136]	AGCTACATCGTAGGAATCATTAAAGTACCG
C2	B_12[39]_14[40]	GCTTTGACAGGCCGATTAAAGGGAAAAAGGGA
C3	B_2[39]_4[40]	ATTGACCGCCAGTTTGAGGGGACGACAGCGCC
C4	B_7[120]_5[127]	ATAAACACGGACTTGTAGAACGACATCGACATAAAAA
C5	B_14[127]_13[119]	AATACCTACATTTTGGTAAAAGA
C6	B_14[159]_13[159]	CCAGCCATTGCAACAGCGTTGTAGCAATACTT
C7	B_26[127]_11[63]	GGTAATAGTTTGGCGCGTAGTCCACTATTAAAGAA
C8	B_31[88]_29[87]	TTTATCAGGGAAGTTTCCATTAATCGCCTG
C9	B_10[135]_12[136]	GATTGCCCCATCACCCAAATCAAGAAGGAGCG
C10	B_6[135]_8[136]	GAACGTGCTCCCTTACACTGGTGTCTGCGGCC
C11	B_28[39]_30[40]	TTCAACTAGCGATTATACCAAGACCAACCT
C12	B_14[167]_16[168]	TATTACCGCGCCTGCAACAGTGCCAAATAT
D1	B_26[63]_3[63]	TGAATCCCTTTCGAAACGTACGACAGTATCGGCCT
D2	B_26[159]_15[63]	AGGCTTTTTTTCAATAGATGCTATTAGTCTTTAAT
D3	B_23[152]_22[136]	TGTACCAAGCCTGAGTAATGTGTAGGTAAAGA
D4	B_28[71]_30[72]	CGAGTAGTACGGAGATTTGTATCAACGGGTAA
D5	B_16[135]_18[136]	AATCAACATTATCAGATGATGGCATCAGGTTT
D6	B_12[71]_14[72]	TAATGCGCTACGCCAGAATCCTGTGGCAGA
D7	B_33[88]_31[87]	GAATAGGTGTAAATGAATTTTCTGTATCGG
D8	B_24[135]_26[136]	AAAGTACAGCGAACCAGACCGGAGTTTTGC
D9	B_18[39]_20[40]	CGCAGAGGAAGAAAACAAAATTAAATATTTTA
D10	B_2[167]_4[168]	CATTTTTTGGAAGGGCGATCGGTATTAAGT
D11	B_38[159]_15[159]	AAAGTTACTTTATCTGGTCCGGTCAGTATTAACAC
D12	B_23[88]_22[72]	CAGGCAAGATCAATATGATATTCAACCGTTC
E1	B_42[103]_41[87]	GACAATAAACAACATGTTCAGCTACCAAGT
E2	B_2[103]_4[104]	TTCATCAACACCGCTTCTGGTGCCAGCTTTCA
E3	B_20[167]_21[187]	TCATAGGTCCATATTTAACAACGCCAACATGTTTT
E4	B_26[135]_28[136]	CAGAGGGAGATTTAGGAATACCATTACCCA
E5	B_20[103]_21[119]	AATGCTGAGCGTTATACAAATTCTTACCAGTA
E6	B_29[120]_27[127]	TGTTACTTGTAACAAAGCTGCTCAAAAGATTCATCAGTTG
E7	B_6[103]_8[104]	GTGCTGGTTGGGTAAAGGTTTCTTGGTCATAC
E8	B_40[103]_42[104]	CTAACGAGCATCGAGAACAAGCAACAGACGAC
E9	B_38[167]_40[168]	AGCCGAACTGAGTTAAGCCCAATATTTGAAGC
E10	B_16[103]_18[104]	ATCTAAAAAGAAGGAGCGGAATTACAGTACCT
E11	B_18[103]_20[104]	TTTACATCACATAAATCAATATATTATATGTA
E12	B_24[71]_26[72]	AGATTTAGCATCAAAAAGATTAAGCGTCATAA
F1	B_13[120]_11[119]	GTCTGTCGGCGCTGGCAAGTGTGCCCACTA
F2	B_6[167]_8[168]	GCAGCCTCACGGCATCAGATGCCGTGTCAC
F3	B_1[56]_2[72]	AGTCTGGAGCAAACAAGAGAATCGTAACAA
F4	B_28[135]_30[136]	AATCAACAGCCGGAACGAGGCGGGTAGCAA
F5	B_10[71]_12[72]	AGCAGGCGCGTGGACTCCAACGTCCGCGCT
F6	B_38[135]_40[136]	AAACGCACGCTAATATCAGAGATTGCACCC
F7	B_19[88]_17[95]	GAAACAGTGGGAGAAACAATAACGGAACAAAGAAACCACC
F8	B_1[88]_2[104]	GTAATCGTAAAACTAGCATGTCAAAGCCAGCT
F9	B_16[39]_18[40]	TGAGGATTCCGAACGTTATTAATTCAAAATCG
F10	B_2[95]_1[87]	CATTAAATGTGAGCGAGATGAACG
F11	B_21[56]_19[55]	GAATCATAGAAAACTTTTTCAAATTTACATTT
F12	B_34[71]_36[72]	TTCGGAACGAGCCACCACCCTCAGTTTTCGGT
G1	B_32[71]_34[72]	TTTTGCTAAGGGTTGATATAAGTACTGCCTAT
G2	B_34[63]_3[127]	CTATTATTTTTCAGTGCCAGGAAACCAGGCAAAG
G3	B_8[71]_10[72]	TTCGCGTCCCGGAAGCATAAAGTTTGCCCC
G4	B_41[120]_39[127]	TATTTTCAATTTTATCCTGAATCTTCAGAGGGTAATTGAG
G5	B_10[103]_12[104]	TTGCAGCAGTCTATCAGGGCGATGAGCGGTCA
G6	B_1[120]_2[136]	ACCCCGGTTGATAATCAGAAAAGATCAAAAA
G7	B_6[71]_8[72]	TGCCAACGAGCCGGGTCACTGTTCCTGTTC
G8
G9
G10
G11
G12	Ochol_6[159]_5[159]	CGGCCAGAGCACATCCCCGCACAGGCGGCCTTTTCCTTCTATGCATCA
H1	Ochol_19[56]_17[63]	AACAATTTTTTGAATACCAAGTTATTAAAAGTTTGAGTTTCCTTCTATGCATCA
H2	Ochol_19[152]_17[159]	ATTAATTTGAAATTGCGTAGATTTATTCATCAATATAATTCCTTCTATGCATCA
H3	Ochol_6[63]_5[63]	GCAGCACCGTCGGTGGGCAGAAACAGCGGATTCCTTCTATGCATCA
H4	Otop_30[103]_32[104]	TTTCATGACTTGCTTTCGAGGTGAAAAGTTTTTTTTTTTTTTTTTTTTTTT
H5	Otop_22[103]_24[104]	AAATCACCGCAAAGAATTAGCAAAATTCCATTTTTTTTTTTTTTTTTTTTT
H6	Otop_28[103]_30[104]	ATAAGGCTTGTCGAAATCCGCGACAAAGACTTTTTTTTTTTTTTTTTTTTT
H7	Otop_32[103]_34[104]	GTCGTCTTTCCAGACGTTAGTATCACCGTACTCAGTAACAGTTTTTTTTTTTTTTTTTTTTT
H8	Otop_36[103]_38[104]	ACTGTAGCAACCGATTGAGGGAGGCAAAAGATTTTTTTTTTTTTTTTTTTT
H9	Otop_38[103]_40[104]	CTGGCATGAACACCCTGAACAAAGTACCAACTTTTTTTTTTTTTTTTTTTT
H10	Otop_26[103]_28[104]	GATAGCGTACATTATTACAGGTAGTTCAGTGTTTTTTTTTTTTTTTTTTTT
H11	Otop_24[103]_26[104]	TAACAGTTCTTCAAATATCGCGTTTTAGACTTTTTTTTTTTTTTTTTTTTT
H12	Otop_34[103]_36[104]	CCCGTATACACCACCAGAGCCGCCAGCGTCATTTTTTTTTTTTTTTTTTTT

## Sheet: edges
Well Position	Name	Sequence	Note
A1	Estick_01[176]_01[202]	ATTTAAATTGTAAACGTTAATATTTTG	All staples on this sheet are positioned at the edges of the DNA origami. They induce polymerization upon addition.
A2	Estick_02[202]_02[176]	TTAAAATTCGCATTAAATTTTTGTTAA
A3	Estick_03[176]_03[202]	GCGGGCCTCTTCGCTATTACGCCAGCT
A4	Estick_04[202]_04[176]	GGCGAAAGGGGGATGTGCTGCAAGGCG
A5	Estick_05[176]_05[202]	AAGTTAAACGATGCTGATTGCCGTTCC
A6	Estick_06[202]_06[176]	GGCAAACGCGGTCCGTTTTTTCGTCTC
A7	Estick_07[176]_07[202]	GGGTTACCTGCAGCCAGCGGTGCCGGT
A8	Estick_08[202]_08[176]	GCCCCCTGCATCAGACGATCCAGCGCA
A9	Estick_09[176]_09[202]	GCATTAATGAATCGGCCAACGCGCGGG
A10	Estick_10[202]_10[176]	GAGAGGCGGTTTGCGTATTGGGCGCCA
A11	Estick_11[176]_11[202]	AATCGGAACCCTAAAGGGAGCCCCCGA
A12	Estick_12[202]_12[176]	TTTAGAGCTTGACGGGGAAAGCCGGCG
B1	Estick_13[176]_13[202]	ACATCACTTGCCTGAGTAGAAGAACTC
B2	Estick_14[202]_14[176]	AAACTATCGGCCTTGCTGGTAATATCC
B3	Estick_15[176]_15[202]	CACGCTGAGAGCCAGCAGCAAATGAAA
B4	Estick_16[202]_16[176]	AATCTAAAGCATCACCTTGCTGAACCT
B5	Estick_17[176]_17[202]	ATACTTCTGAATAATGGAAGGGTTAGA
B6	Estick_18[202]_18[176]	ACCTACCATATCAAAATTATTTGCACG
B7	Estick_19[176]_19[202]	GAAAACATAGCGATAGCTTAGATTAAG
B8	Estick_20[202]_20[176]	ACGCTGAGAAGAGTCAATAGTGAATTT
B9
B10
B11
B12
C1	Estick_22[207]_22[168]	ACGCAAGGATAAAAATTTTTAGAACCCTCATATATTTTA
C2	Estick_23[176]_23[207]	TAATACTTTTGCGGGAGAAGCCTTTATTTCA
C3	Estick_24[207]_24[176]	TTTTTGCGGATGGCTTAGAGCTTAATTGCTG
C4	Estick_25[176]_25[207]	ACCTTTAATTGCTCCTTTTGATAAGAGGTCA
C5	Estick_26[207]_26[176]	ATCATAACCCTCGTTTACCAGACGACGATAA
C6	Estick_27[176]_27[207]	AGGAATTACGAGGCATAGTAAGAGCAACACT
C7	Estick_28[207]_28[176]	CAGACCAGGCGCATAGGCTGGCTGACCTTCA
C8	Estick_29[176]_29[207]	CAACTTTGAAAGAGGACAGATGAACGGTGTA
C9	Estick_30[207]_30[176]	GGAGTTAAAGGCCGCTTTTGCGGGATCGTCA
C10	Estick_31[176]_31[207]	AACCGATATATTCGGTCGCTGAGGCTTGCAG
C11	Estick_32[207]_32[176]	AACCCATGTACCGTAACACTGAGTTTCGTCA
C12	Estick_33[176]_33[207]	CCTCATTTTCAGGGATAGCAAGCCCAATAGG
D1	Estick_34[207]_34[176]	TCTCTGAATTTACCGTTCCAGTAAGCGTCAT
D2	Estick_35[176]_35[207]	ATCCTCATTAAAGCCAGAATGGAAAGCGCAG
D3	Estick_36[207]_36[176]	TAGCACCATTACCATTAGCAAGGCCGGAAAC
D4	Estick_37[176]_37[207]	ATTTGGGAATTAGAGCCAGCAAAATCACCAG
D5	Estick_38[207]_38[176]	CTATCTTACCGAAGCCCTTTTTAAGAAAAGT
D6	Estick_39[176]_39[207]	ATAAGAGCAAGAAACAATGAAATAGCAATAG
D7	Estick_40[207]_40[176]	GTTTTAGCGAACCTCCCGACTTGCGGGAGGT
D8	Estick_42[192]_41[207]	TTTTTAATTTAGGCAGAGGCTTATCCGGTATTCTAAGAACGCGAGGC
D9
D10
D11
D12
E1	Estick_02[31]_02[5]	TAATGGGATAGGTCACGTTGGTGTAG
E2	Estick_03[5]_03[31]	ATGGGCGCATCGTAACCGTGCATCTG
E3	Estick_04[31]_04[5]	CAGTCCCGGAATTTGTGAGAGATAGA
E4	Estick_05[5]_05[31]	CTTTCTCCGTGGTGAAGGGATAGCTC
E5	Estick_06[31]_06[5]	CAGCTTACGGCTGGAGGTGTCCAGCA
E6	Estick_07[5]_07[31]	TCAGCGGGGTCATTGCAGGCGCTTTC
E7	Estick_08[31]_08[5]	TACCGAGCTCGAATTCGTAATCATGG
E8	Estick_09[5]_09[31]	TCATAGCTGTTTCCTGTGTGAAATTG
E9	Estick_10[31]_10[5]	CAAAATCCCTTATAAATCAAAAGAAT
E10	Estick_11[5]_11[31]	AGCCCGAGATAGGGTTGAGTGTTGTT
E11	Estick_12[31]_12[5]	GAGCACGTATAACGTGCTTTCCTCGT
E12	Estick_13[5]_13[31]	TAGAATCAGAGCGGGAGCTAAACAGG
F1	Estick_14[31]_14[5]	CCAACAGAGATAGAACCCTTCTGACC
F2	Estick_15[5]_15[31]	TGAAAGCGTAAGAATACGTGGCACAG
F3	Estick_16[31]_16[5]	TAGAAGTATTAGACTTTACAAACAAT
F4	Estick_17[5]_17[31]	TCGACAACTCGTATTAAATCCTTTGC
F5	Estick_18[31]_18[5]	CGAATTATTCATTTCAATTACCTGAG
F6	Estick_19[5]_19[31]	CAAAAGAAGATGATGAAACAAACATC
F7	Estick_20[31]_20[5]	CATCTTCTGACCTAAATTTAATGGTT
F8	Estick_21[5]_21[31]	TGAAATACCGACCGTGTGATAAATAA
F9
F10
F11
F12
G1	Estick_23[11]_22[25]	TTCATTTGGGGCGCGAGCTGAAGATTTT
G2	Estick_24[31]_24[11]	AATAACCTGTTTAGCTATATT
G3	Estick_25[11]_25[31]	TCAAAAATCAGGTCTTTACCC
G4	Estick_26[31]_26[11]	GAAAACGAGAATGACCATAAA
G5	Estick_27[11]_27[31]	ATGCGATTTTAAGAACTGGCT
G6	Estick_28[31]_28[11]	TTAATCATTGTGAATTACCTT
G7	Estick_29[11]_29[31]	AAACACTCATCTTTGACCCCC
G8	Estick_30[31]_30[11]	AAGAGGCAAAAGAATACACTA
G9	Estick_31[11]_31[31]	AATTGCGAATAATAATTTTTT
G10	Estick_32[31]_32[11]	ATAGAAAGGAACAACTAAAGG
G11	Estick_33[11]_33[31]	GATTAGGATTAGCGGGGTTTT
G12	Estick_34[31]_34[11]	GCTGAGACTCCTCAAGAGAAG
H1	Estick_35[11]_35[31]	ACCACCGGAACCGCCTCCCTC
H2	Estick_36[31]_36[11]	AAAATCACCGGAACCAGAGCC
H3	Estick_37[11]_37[31]	ACACCACGGAATAAGTTTATT
H4	Estick_38[31]_38[11]	ACATATAAAAGAAACGCAAAG
H5	Estick_39[11]_39[31]	TTAACGTCAAAAATGAAAATA
H6	Estick_40[31]_40[11]	AAATAAGAAACGATTTTTTGT
H7	Estick_41[11]_41[11]	TTTACGAGCATGTAGAAACCA
H8	Estick_42[33]_42[11]	AAAAATAATATCCCATCCTAA
H9
H10
H11
H12	B_40[39]_42[32]	CCAATCCATCAATAATCGGCTGTAAGTCCTGAACAAG
