# Supplementary material for: Proton gradients from light-harvesting E. coli control DNA assemblies for synthetic cells
Source: Nat Commun. 2021 Jun 25;12:3967. doi: 10.1038/s41467-021-24103-x (PMC8233306; doi:10.1038/s41467-021-24103-x)
Supplement: Supplementary file 12 — Source Data [file 41467_2021_24103_MOESM12_ESM.xlsx]

## Sheet: Fig 1b
				Measurement 1				Measurement 2				Measurement 3
Time (min)	Average	SD		Time [s]	pH Values	White LED		Time [s]	pH Values	White LED		Time [s]	pH Values	White LED
				1	5.59	0		1	6.08	0		1	6.19	0
0	6.16333	0.0929157		2	5.6	0		2	6.09	0		2	6.21	0
0.5	6.16333	0.0929157		3	5.6	0		3	6.08	0		3	6.19	0
1	6.17667	0.085049		4	5.6	0		4	6.08	0		4	6.21	0
1.5	6.18333	0.0929157		5	5.6	0		5	6.09	0		5	6.19	0
2	6.18	0.0793725		6	5.6	0		6	6.08	0		6	6.19	0
2.5	6.18	0.0793725		7	5.6	0		7	6.09	0		7	6.19	0
3	6.18667	0.0873689		8	5.6	0		8	6.09	0		8	6.19	0
3.5	6.18667	0.0680686		9	5.6	0		9	6.09	0		9	6.19	0
4	6.18667	0.0680686		10	5.62	0		10	6.08	0		10	6.21	0
4.5	6.2	0.0655744		11	5.6	0		11	6.09	0		11	6.19	0
5	6.2	0.0655744		12	5.6	0		12	6.09	0		12	6.19	0
5.5	6.2	0.0655744		13	5.62	0		13	6.09	0		13	6.19	0
6	6.2	0.0655744		14	5.6	0		14	6.09	0		14	6.19	0
6.5	6.2	0.0655744		15	5.6	0		15	6.09	0		15	6.19	0
7	6.21333	0.0550757		16	5.62	0		16	6.09	0		16	6.19	0
7.5	6.20667	0.0650641		17	5.6	0		17	6.09	0		17	6.19	0
8	6.20667	0.0650641		19	5.62	0		18	6.09	0		18	6.19	0
8.5	6.21333	0.0550757		20	5.62	0		19	6.09	0		19	6.19	0
9	6.21667	0.0550757		22	5.62	0		20	6.09	0		20	6.19	0
9.5	6.21333	0.0550757		22	5.62	0		21	6.09	0		21	6.19	0
10	6.21333	0.0550757		23	5.62	0		22	6.09	0		22	6.19	0
10.5	6.22333	0.0650641		24	5.62	0		23	6.11	0		23	6.19	0
11	6.22333	0.0650641		25	5.64	0		24	6.09	0		24	6.19	0
11.5	6.22333	0.0650641		26	5.62	0		25	6.11	0		25	6.19	0
12	6.22667	0.0602771		27	5.62	0		26	6.11	0		26	6.19	0
12.5	6.22667	0.0702377		28	5.62	0		27	6.11	0		27	6.19	0
13	6.22667	0.0602771		29	5.62	0		28	6.11	0		28	6.19	0
13.5	6.22333	0.061101		30	5.62	0		29	6.11	0		29	6.19	0
14	6.22667	0.0602771		31	5.64	0		30	6.11	0		30	6.21	0
14.5	6.23	0.0655744		32	5.64	0		31	6.11	0		31	6.19	0
15	6.23	0.0655744		33	5.64	0		32	6.11	0		32	6.19	0
15.5	6.34333	0.0750555		34	5.64	0		33	6.11	0		33	6.19	0
16	6.48	0.08544		35	5.64	0		34	6.11	0		34	6.19	0
16.5	6.57667	0.0802081		36	5.64	0		35	6.11	0		35	6.19	0
17	6.65333	0.0750555		37	5.64	0		36	6.11	0		36	6.19	0
17.5	6.71333	0.070946		38	5.64	0		37	6.11	0		37	6.19	0
18	6.76667	0.0832666		39	5.64	0		38	6.13	0		38	6.19	0
18.5	6.8	0.0818535		40	5.64	0		39	6.11	0		39	6.19	0
19	6.84333	0.0907377		41	5.64	0		40	6.11	0		40	6.19	0
19.5	6.87667	0.0763763		42	5.65	0		41	6.11	0		41	6.19	0
20	6.90333	0.0945163		43	5.64	0		42	6.11	0		42	6.19	0
20.5	6.82333	0.085049		44	5.65	0		43	6.11	0		43	6.19	0
21	6.74	0.0793725		45	5.65	0		44	6.11	0		44	6.19	0
21.5	6.66	0.07		46	5.65	0		45	6.13	0		45	6.19	0
22	6.61	0.0793725		47	5.64	0		46	6.11	0		46	6.19	0
22.5	6.55667	0.0814453		48	5.65	0		47	6.11	0		47	6.19	0
23	6.50667	0.0814453		50	5.65	0		48	6.11	0		48	6.19	0
23.5	6.48	0.0793725		50	5.65	0		49	6.11	0		49	6.19	0
24	6.44667	0.0737111		51	5.65	0		50	6.13	0		50	6.19	0
24.5	6.42	0.07		52	5.65	0		51	6.11	0		51	6.21	0
25	6.39333	0.0680686		53	5.65	0		52	6.11	0		52	6.21	0
25.5	6.36667	0.0763763		54	5.65	0		53	6.11	0		53	6.19	0
26	6.35667	0.0665833		55	5.65	0		54	6.11	0		54	6.19	0
26.5	6.35	0.0655744		56	5.65	0		55	6.11	0		55	6.19	0
27	6.33	0.0655744		57	5.65	0		56	6.11	0		56	6.19	0
27.5	6.32	0.06245		58	5.67	0		57	6.11	0		57	6.19	0
28	6.31667	0.0665833		59	5.65	0		58	6.11	0		58	6.19	0
28.5	6.30667	0.0568624		60	5.65	0		59	6.11	0		59	6.19	0
29	6.31333	0.0680686		61	5.65	0		60	6.11	0		60	6.19	0
29.5	6.28667	0.0568624		62	5.67	0		61	6.11	0		61	6.19	0
30	6.28	0.0655744		63	5.67	0		62	6.11	0		62	6.19	0
30.5	6.42333	0.0750555		64	5.67	0		63	6.13	0		63	6.19	0
31	6.57	0.0818535		65	5.67	0		64	6.13	0		64	6.19	0
31.5	6.67667	0.0763763		66	5.65	0		65	6.11	0		65	6.19	0
32	6.74333	0.0907377		67	5.65	0		66	6.13	0		66	6.19	0
32.5	6.79333	0.070946		68	5.65	0		67	6.13	0		67	6.19	0
33	6.83667	0.0737111		69	5.67	0		68	6.11	0		68	6.21	0
33.5	6.86333	0.0873689		70	5.67	0		69	6.13	0		69	6.21	0
34	6.88667	0.0737111		71	5.67	0		70	6.11	0		70	6.19	0
34.5	6.9	0.0793725		72	5.67	0		71	6.11	0		71	6.19	0
35	6.92	0.0793725		73	5.67	0		72	6.13	0		72	6.21	0
35.5	6.79667	0.0635085		74	5.67	0		73	6.13	0		73	6.21	0
36	6.69	0.0608276		75	5.67	0		74	6.13	0		74	6.21	0
36.5	6.61	0.0608276		76	5.68	0		75	6.13	0		75	6.19	0
37	6.53667	0.0635085		77	5.67	0		76	6.13	0		76	6.19	0
37.5	6.49	0.069282		78	5.67	0		77	6.13	0		77	6.19	0
38	6.44	0.069282		79	5.67	0		78	6.13	0		78	6.21	0
38.5	6.40333	0.057735		80	5.68	0		79	6.13	0		79	6.19	0
39	6.37333	0.0493288		81	5.67	0		80	6.13	0		80	6.19	0
39.5	6.35333	0.057735		82	5.67	0		81	6.11	0		81	6.19	0
40	6.33333	0.057735		83	5.67	0		82	6.13	0		82	6.21	0
40.5	6.31667	0.046188		84	5.68	0		83	6.13	0		83	6.19	0
41	6.29667	0.046188		85	5.68	0		84	6.13	0		84	6.19	0
41.5	6.29	0.0519615		86	5.68	0		85	6.13	0		85	6.21	0
42	6.27333	0.057735		87	5.68	0		86	6.13	0		86	6.19	0
42.5	6.26667	0.046188		88	5.68	0		87	6.13	0		87	6.19	0
43	6.26	0.052915		89	5.68	0		88	6.13	0		88	6.21	0
43.5	6.24667	0.046188		90	5.68	0		89	6.13	0		89	6.19	0
44	6.23667	0.046188		91	5.68	0		90	6.13	0		90	6.21	0
44.5	6.23667	0.046188		92	5.68	0		91	6.13	0		91	6.21	0
45	6.23	0.052915		93	5.68	0		92	6.13	0		92	6.21	0
45.5	6.41	0.0655744		94	5.68	0		93	6.13	0		93	6.19	0
46	6.57667	0.064291		95	5.68	0		94	6.14	0		94	6.19	0
46.5	6.67333	0.0585947		96	5.68	0		95	6.13	0		95	6.19	0
47	6.73333	0.0680686		97	5.68	0		96	6.13	0		96	6.19	0
47.5	6.77	0.0608276		98	5.68	0		97	6.13	0		97	6.21	0
48	6.81	0.07		99	5.68	0		98	6.14	0		98	6.21	0
48.5	6.82667	0.0723418		100	5.68	0		99	6.13	0		99	6.21	0
49	6.84	0.07		101	5.7	0		100	6.13	0		100	6.19	0
49.5	6.84667	0.0635085		102	5.68	0		101	6.13	0		101	6.21	0
50	6.86667	0.0635085		103	5.7	0		102	6.13	0		102	6.21	0
50.5	6.71333	0.061101		104	5.68	0		103	6.13	0		103	6.19	0
51	6.59667	0.0568624		105	5.7	0		104	6.13	0		104	6.19	0
51.5	6.51333	0.051316		106	5.7	0		105	6.14	0		105	6.21	0
52	6.44	0.052915		107	5.7	0		106	6.13	0		106	6.21	0
52.5	6.38667	0.0568624		108	5.7	0		107	6.13	0		107	6.19	0
53	6.34667	0.0503322		109	5.7	0		108	6.13	0		108	6.21	0
53.5	6.31333	0.051316		110	5.7	0		109	6.13	0		109	6.19	0
54	6.28333	0.051316		111	5.7	0		110	6.13	0		110	6.21	0
54.5	6.26667	0.0503322		112	5.7	0		111	6.13	0		111	6.21	0
55	6.25	0.0458258		113	5.7	0		112	6.13	0		112	6.21	0
55.5	6.23333	0.051316		114	5.7	0		113	6.14	0		113	6.19	0
56	6.22333	0.061101		115	5.7	0		114	6.14	0		114	6.21	0
56.5	6.21333	0.0450925		116	5.7	0		115	6.14	0		115	6.19	0
57	6.20667	0.0472582		117	5.7	0		116	6.14	0		116	6.21	0
57.5	6.19667	0.0550757		118	5.72	0		117	6.13	0		117	6.19	0
58	6.18333	0.051316		119	5.7	0		118	6.14	0		118	6.21	0
58.5	6.18333	0.051316		120	5.72	0		119	6.14	0		119	6.19	0
59	6.18	0.052915		121	5.72	0		120	6.13	0		120	6.21	0
59.5	6.17	0.0458258		122	5.72	0		121	6.13	0		121	6.21	0
				123	5.72	0		122	6.13	0		122	6.21	0
				124	5.7	0		123	6.14	0		123	6.21	0
				125	5.72	0		124	6.14	0		124	6.21	0
				126	5.72	0		125	6.14	0		125	6.21	0
				127	5.7	0		126	6.14	0		126	6.21	0
				128	5.72	0		127	6.14	0		127	6.21	0
				129	5.7	0		128	6.13	0		128	6.21	0
				130	5.72	0		129	6.14	0		129	6.19	0
				131	5.72	0		130	6.14	0		130	6.21	0
				132	5.72	0		131	6.14	0		131	6.21	0
				133	5.72	0		132	6.14	0		132	6.19	0
				134	5.72	0		133	6.14	0		133	6.19	0
				135	5.72	0		134	6.14	0		134	6.21	0
				136	5.72	0		135	6.14	0		135	6.21	0
				137	5.72	0		136	6.14	0		136	6.21	0
				138	5.72	0		137	6.14	0		137	6.21	0
				139	5.72	0		138	6.16	0		138	6.21	0
				140	5.73	0		139	6.14	0		139	6.21	0
				141	5.73	0		140	6.14	0		140	6.21	0
				142	5.72	0		141	6.14	0		141	6.21	0
				143	5.72	0		142	6.14	0		142	6.21	0
				144	5.72	0		143	6.13	0		143	6.21	0
				145	5.72	0		144	6.13	0		144	6.21	0
				146	5.73	0		145	6.14	0		145	6.21	0
				147	5.73	0		146	6.14	0		146	6.21	0
				148	5.72	0		147	6.14	0		147	6.21	0
				149	5.73	0		148	6.14	0		148	6.21	0
				150	5.73	0		149	6.14	0		149	6.21	0
				151	5.73	0		150	6.14	0		150	6.21	0
				152	5.73	0		151	6.14	0		151	6.21	0
				153	5.73	0		152	6.14	0		152	6.21	0
				154	5.73	0		153	6.14	0		153	6.21	0
				155	5.73	0		154	6.14	0		154	6.21	0
				156	5.73	0		155	6.14	0		155	6.21	0
				157	5.73	0		156	6.14	0		156	6.21	0
				158	5.73	0		157	6.16	0		157	6.21	0
				159	5.73	0		158	6.14	0		158	6.22	0
				160	5.75	0		159	6.16	0		159	6.21	0
				161	5.73	0		160	6.14	0		160	6.21	0
				162	5.73	0		161	6.14	0		161	6.21	0
				163	5.75	0		162	6.14	0		162	6.21	0
				164	5.73	0		163	6.14	0		163	6.22	0
				165	5.75	0		164	6.14	0		164	6.22	0
				166	5.75	0		165	6.14	0		165	6.21	0
				167	5.75	0		166	6.14	0		166	6.21	0
				168	5.75	0		167	6.14	0		167	6.21	0
				169	5.73	0		168	6.14	0		168	6.21	0
				170	5.75	0		169	6.14	0		169	6.21	0
				171	5.75	0		170	6.14	0		170	6.21	0
				172	5.75	0		171	6.14	0		171	6.21	0
				173	5.75	0		172	6.14	0		172	6.21	0
				174	5.75	0		173	6.14	0		173	6.22	0
				175	5.75	0		174	6.14	0		174	6.22	0
				176	5.75	0		175	6.14	0		175	6.21	0
				177	5.75	0		176	6.14	0		176	6.21	0
				178	5.75	0		177	6.14	0		177	6.21	0
				179	5.75	0		178	6.14	0		178	6.22	0
				180	5.75	0		179	6.14	0		179	6.21	0
				181	5.75	0		180	6.14	0		180	6.21	0
				182	5.75	0		181	6.16	0		181	6.21	0
				183	5.77	0		182	6.14	0		182	6.21	0
				184	5.75	0		183	6.14	0		183	6.21	0
				185	5.75	0		184	6.14	0		184	6.21	0
				186	5.75	0		185	6.14	0		185	6.21	0
				187	5.75	0		186	6.14	0		186	6.21	0
				188	5.77	0		187	6.14	0		187	6.22	0
				189	5.75	0		188	6.14	0		188	6.21	0
				190	5.75	0		189	6.14	0		189	6.21	0
				191	5.77	0		190	6.14	0		190	6.21	0
				192	5.75	0		191	6.14	0		191	6.22	0
				193	5.77	0		192	6.14	0		192	6.21	0
				194	5.77	0		193	6.14	0		193	6.22	0
				195	5.77	0		194	6.14	0		194	6.21	0
				196	5.77	0		195	6.14	0		195	6.21	0
				197	5.77	0		196	6.14	0		196	6.21	0
				198	5.77	0		197	6.14	0		197	6.22	0
				199	5.77	0		198	6.14	0		198	6.21	0
				200	5.77	0		199	6.14	0		199	6.22	0
				201	5.77	0		200	6.14	0		200	6.21	0
				202	5.77	0		201	6.14	0		201	6.21	0
				203	5.77	0		202	6.14	0		202	6.21	0
				204	5.77	0		203	6.14	0		203	6.21	0
				205	5.77	0		204	6.14	0		204	6.21	0
				206	5.77	0		205	6.14	0		205	6.21	0
				207	5.77	0		206	6.14	0		206	6.21	0
				208	5.78	0		207	6.14	0		207	6.22	0
				209	5.77	0		208	6.14	0		208	6.22	0
				210	5.78	0		209	6.14	0		209	6.21	0
				211	5.77	0		210	6.14	0		210	6.21	0
				212	5.78	0		211	6.14	0		211	6.21	0
				213	5.78	0		212	6.14	0		212	6.22	0
				214	5.78	0		213	6.14	0		213	6.22	0
				215	5.77	0		214	6.14	0		214	6.21	0
				216	5.78	0		215	6.16	0		215	6.21	0
				217	5.78	0		216	6.14	0		216	6.21	0
				218	5.78	0		217	6.14	0		217	6.21	0
				219	5.78	0		218	6.14	0		218	6.21	0
				220	5.78	0		219	6.14	0		219	6.21	0
				221	5.78	0		220	6.14	0		220	6.21	0
				222	5.78	0		221	6.16	0		221	6.21	0
				223	5.78	0		222	6.14	0		222	6.22	0
				224	5.8	0		223	6.14	0		223	6.22	0
				225	5.8	0		224	6.14	0		224	6.21	0
				226	5.8	0		225	6.16	0		225	6.22	0
				227	5.78	0		226	6.16	0		226	6.21	0
				228	5.8	0		227	6.14	0		227	6.22	0
				229	5.8	0		228	6.14	0		228	6.22	0
				230	5.8	0		229	6.16	0		229	6.22	0
				231	5.78	0		230	6.16	0		230	6.21	0
				232	5.78	0		231	6.14	0		231	6.22	0
				233	5.8	0		232	6.14	0		232	6.22	0
				234	5.8	0		233	6.16	0		233	6.22	0
				235	5.78	0		234	6.14	0		234	6.22	0
				236	5.8	0		235	6.16	0		235	6.21	0
				237	5.8	0		236	6.16	0		236	6.21	0
				238	5.8	0		237	6.14	0		237	6.21	0
				239	5.8	0		238	6.14	0		238	6.22	0
				240	5.8	0		239	6.14	0		239	6.22	0
				241	5.8	0		240	6.14	0		240	6.21	0
				242	5.8	0		241	6.16	0		241	6.22	0
				243	5.8	0		242	6.14	0		242	6.21	0
				244	5.8	0		243	6.14	0		243	6.21	0
				245	5.8	0		244	6.16	0		244	6.21	0
				246	5.8	0		245	6.14	0		245	6.22	0
				247	5.8	0		246	6.14	0		246	6.22	0
				248	5.8	0		247	6.14	0		247	6.22	0
				249	5.8	0		248	6.14	0		248	6.21	0
				250	5.8	0		249	6.14	0		249	6.21	0
				251	5.81	0		250	6.14	0		250	6.22	0
				252	5.8	0		251	6.14	0		251	6.21	0
				253	5.81	0		252	6.14	0		252	6.22	0
				254	5.81	0		253	6.14	0		253	6.22	0
				255	5.81	0		254	6.14	0		254	6.22	0
				256	5.8	0		255	6.14	0		255	6.22	0
				257	5.8	0		256	6.14	0		256	6.22	0
				258	5.8	0		257	6.14	0		257	6.22	0
				259	5.81	0		258	6.14	0		258	6.22	0
				260	5.81	0		259	6.16	0		259	6.21	0
				261	5.81	0		260	6.14	0		260	6.22	0
				262	5.81	0		261	6.14	0		261	6.22	0
				263	5.81	0		262	6.14	0		262	6.22	0
				264	5.81	0		263	6.14	0		263	6.22	0
				265	5.8	0		264	6.14	0		264	6.21	0
				266	5.81	0		265	6.14	0		265	6.22	0
				267	5.81	0		266	6.14	0		266	6.22	0
				268	5.81	0		267	6.14	0		267	6.21	0
				269	5.81	0		268	6.16	0		268	6.22	0
				270	5.81	0		269	6.16	0		269	6.22	0
				271	5.81	0		270	6.16	0		270	6.22	0
				272	5.81	0		271	6.16	0		271	6.22	0
				273	5.83	0		272	6.16	0		272	6.22	0
				274	5.81	0		273	6.16	0		273	6.22	0
				275	5.81	0		274	6.14	0		274	6.22	0
				276	5.81	0		275	6.16	0		275	6.22	0
				277	5.81	0		276	6.14	0		276	6.22	0
				278	5.81	0		277	6.14	0		277	6.22	0
				279	5.81	0		278	6.14	0		278	6.22	0
				280	5.81	0		279	6.16	0		279	6.22	0
				281	5.81	0		280	6.14	0		280	6.22	0
				282	5.81	0		281	6.14	0		281	6.22	0
				283	5.81	0		282	6.16	0		282	6.22	0
				284	5.81	0		283	6.14	0		283	6.22	0
				285	5.83	0		284	6.16	0		284	6.22	0
				286	5.83	0		285	6.14	0		285	6.22	0
				287	5.81	0		286	6.14	0		286	6.22	0
				288	5.83	0		287	6.16	0		287	6.22	0
				289	5.83	0		288	6.16	0		288	6.22	0
				290	5.83	0		289	6.16	0		289	6.22	0
				291	5.83	0		290	6.14	0		290	6.22	0
				292	5.83	0		291	6.14	0		291	6.22	0
				293	5.83	0		292	6.14	0		292	6.22	0
				294	5.83	0		293	6.14	0		293	6.22	0
				295	5.83	0		294	6.14	0		294	6.22	0
				296	5.83	0		295	6.14	0		295	6.22	0
				297	5.83	0		296	6.14	0		296	6.22	0
				298	5.83	0		297	6.14	0		297	6.22	0
				299	5.85	0		298	6.16	0		298	6.21	0
				300	5.85	0		299	6.16	0		299	6.22	0
				301	5.83	0		300	6.14	0		300	6.22	0
				302	5.83	0		301	6.16	0		301	6.22	0
				303	5.85	0		302	6.14	0		302	6.21	0
				304	5.83	0		303	6.14	0		303	6.22	0
				305	5.83	0		304	6.14	0		304	6.22	0
				306	5.85	0		305	6.14	0		305	6.22	0
				307	5.83	0		306	6.14	0		306	6.22	0
				308	5.85	0		307	6.14	0		307	6.22	0
				309	5.83	0		308	6.14	0		308	6.22	0
				310	5.85	0		309	6.16	0		309	6.22	0
				311	5.85	0		310	6.16	0		310	6.22	0
				312	5.85	0		311	6.16	0		311	6.22	0
				313	5.85	0		312	6.16	0		312	6.22	0
				314	5.85	0		313	6.16	0		313	6.22	0
				315	5.85	0		314	6.14	0		314	6.22	0
				316	5.85	0		315	6.14	0		315	6.22	0
				317	5.85	0		316	6.14	0		316	6.22	0
				318	5.85	0		317	6.16	0		317	6.22	0
				319	5.85	0		318	6.16	0		318	6.22	0
				320	5.85	0		319	6.14	0		319	6.22	0
				321	5.85	0		320	6.16	0		320	6.22	0
				322	5.86	0		321	6.14	0		321	6.22	0
				323	5.86	0		322	6.16	0		322	6.22	0
				324	5.85	0		323	6.14	0		323	6.22	0
				325	5.85	0		324	6.16	0		324	6.22	0
				326	5.85	0		325	6.14	0		325	6.22	0
				327	5.85	0		326	6.16	0		326	6.22	0
				328	5.85	0		327	6.16	0		327	6.22	0
				329	5.86	0		328	6.16	0		328	6.22	0
				330	5.85	0		329	6.16	0		329	6.22	0
				331	5.85	0		330	6.16	0		330	6.22	0
				332	5.85	0		331	6.16	0		331	6.22	0
				333	5.86	0		332	6.16	0		332	6.22	0
				334	5.86	0		333	6.16	0		333	6.22	0
				335	5.85	0		334	6.16	0		334	6.22	0
				336	5.86	0		335	6.14	0		335	6.22	0
				337	5.86	0		336	6.14	0		336	6.22	0
				338	5.86	0		337	6.16	0		337	6.22	0
				339	5.86	0		338	6.16	0		338	6.22	0
				340	5.86	0		339	6.16	0		339	6.22	0
				341	5.85	0		340	6.14	0		340	6.22	0
				342	5.86	0		341	6.16	0		341	6.22	0
				343	5.86	0		342	6.16	0		342	6.22	0
				344	5.86	0		343	6.16	0		343	6.22	0
				345	5.86	0		344	6.16	0		344	6.22	0
				346	5.86	0		345	6.16	0		345	6.22	0
				347	5.86	0		346	6.16	0		346	6.22	0
				348	5.86	0		347	6.16	0		347	6.22	0
				349	5.86	0		348	6.14	0		348	6.22	0
				350	5.86	0		349	6.16	0		349	6.22	0
				351	5.86	0		350	6.16	0		350	6.22	0
				352	5.86	0		351	6.16	0		351	6.22	0
				353	5.86	0		352	6.16	0		352	6.24	0
				354	5.86	0		353	6.16	0		353	6.22	0
				355	5.86	0		354	6.16	0		354	6.22	0
				356	5.86	0		355	6.16	0		355	6.22	0
				357	5.86	0		356	6.16	0		356	6.22	0
				358	5.86	0		357	6.16	0		357	6.22	0
				359	5.88	0		358	6.16	0		358	6.22	0
				360	5.88	0		359	6.16	0		359	6.22	0
				361	5.88	0		360	6.16	0		360	6.22	0
				362	5.86	0		361	6.16	0		361	6.22	0
				363	5.88	0		362	6.16	0		362	6.22	0
				364	5.88	0		363	6.16	0		363	6.22	0
				365	5.88	0		364	6.16	0		364	6.22	0
				366	5.88	0		365	6.16	0		365	6.22	0
				367	5.86	0		366	6.16	0		366	6.22	0
				368	5.88	0		367	6.16	0		367	6.22	0
				369	5.86	0		368	6.16	0		368	6.22	0
				370	5.88	0		369	6.16	0		369	6.22	0
				371	5.88	0		370	6.16	0		370	6.22	0
				372	5.88	0		371	6.16	0		371	6.22	0
				373	5.88	0		372	6.16	0		372	6.24	0
				374	5.88	0		373	6.16	0		373	6.22	0
				375	5.88	0		374	6.16	0		374	6.22	0
				376	5.88	0		375	6.16	0		375	6.22	0
				377	5.88	0		376	6.16	0		376	6.22	0
				378	5.88	0		377	6.16	0		377	6.22	0
				379	5.88	0		378	6.16	0		378	6.22	0
				380	5.88	0		379	6.16	0		379	6.22	0
				381	5.88	0		380	6.16	0		380	6.22	0
				382	5.88	0		381	6.16	0		381	6.22	0
				383	5.88	0		382	6.16	0		382	6.22	0
				384	5.88	0		383	6.16	0		383	6.22	0
				385	5.88	0		384	6.16	0		384	6.22	0
				386	5.88	0		385	6.16	0		385	6.22	0
				387	5.88	0		386	6.16	0		386	6.22	0
				388	5.88	0		387	6.16	0		387	6.22	0
				389	5.88	0		388	6.16	0		388	6.22	0
				390	5.9	0		389	6.16	0		389	6.22	0
				391	5.88	0		390	6.16	0		390	6.22	0
				392	5.88	0		391	6.16	0		391	6.22	0
				393	5.9	0		392	6.16	0		392	6.22	0
				394	5.88	0		393	6.16	0		393	6.22	0
				395	5.88	0		394	6.16	0		394	6.22	0
				396	5.9	0		395	6.16	0		395	6.22	0
				397	5.88	0		396	6.16	0		396	6.22	0
				398	5.9	0		397	6.14	0		397	6.22	0
				399	5.88	0		398	6.16	0		398	6.22	0
				400	5.88	0		399	6.16	0		399	6.22	0
				401	5.9	0		400	6.16	0		400	6.24	0
				402	5.9	0		401	6.16	0		401	6.22	0
				403	5.9	0		402	6.16	0		402	6.22	0
				404	5.9	0		403	6.16	0		403	6.22	0
				405	5.9	0		404	6.16	0		404	6.22	0
				406	5.9	0		405	6.16	0		405	6.22	0
				407	5.9	0		406	6.14	0		406	6.22	0
				408	5.9	0		407	6.16	0		407	6.22	0
				409	5.9	0		408	6.16	0		408	6.22	0
				410	5.9	0		409	6.16	0		409	6.22	0
				411	5.9	0		410	6.16	0		410	6.22	0
				412	5.9	0		411	6.16	0		411	6.22	0
				413	5.9	0		412	6.16	0		412	6.22	0
				414	5.9	0		413	6.16	0		413	6.22	0
				415	5.9	0		414	6.16	0		414	6.22	0
				416	5.9	0		415	6.16	0		415	6.22	0
				417	5.9	0		416	6.16	0		416	6.22	0
				418	5.9	0		417	6.17	0		417	6.22	0
				419	5.9	0		418	6.16	0		418	6.22	0
				420	5.91	0		419	6.16	0		419	6.24	0
				421	5.9	0		420	6.16	0		420	6.22	0
				422	5.91	0		421	6.16	0		421	6.22	0
				423	5.9	0		422	6.16	0		422	6.22	0
				424	5.91	0		423	6.16	0		423	6.22	0
				425	5.9	0		424	6.16	0		424	6.22	0
				426	5.9	0		425	6.16	0		425	6.22	0
				427	5.9	0		426	6.16	0		426	6.22	0
				428	5.91	0		427	6.16	0		427	6.22	0
				429	5.91	0		428	6.16	0		428	6.22	0
				430	5.91	0		429	6.16	0		429	6.22	0
				431	5.91	0		430	6.16	0		430	6.22	0
				432	5.91	0		431	6.16	0		431	6.22	0
				433	5.9	0		432	6.16	0		432	6.22	0
				434	5.91	0		433	6.16	0		433	6.22	0
				435	5.91	0		434	6.16	0		434	6.22	0
				436	5.91	0		435	6.16	0		435	6.22	0
				437	5.93	0		436	6.16	0		436	6.22	0
				438	5.91	0		437	6.16	0		437	6.22	0
				439	5.91	0		438	6.16	0		438	6.22	0
				440	5.91	0		439	6.16	0		439	6.22	0
				441	5.91	0		440	6.16	0		440	6.22	0
				442	5.91	0		441	6.16	0		441	6.22	0
				443	5.91	0		442	6.16	0		442	6.22	0
				444	5.91	0		443	6.16	0		443	6.22	0
				445	5.91	0		444	6.16	0		444	6.22	0
				446	5.91	0		445	6.16	0		445	6.22	0
				447	5.91	0		446	6.16	0		446	6.22	0
				448	5.91	0		447	6.16	0		447	6.22	0
				449	5.91	0		448	6.16	0		448	6.22	0
				450	5.91	0		449	6.16	0		449	6.22	0
				451	5.91	0		450	6.16	0		450	6.22	0
				452	5.93	0		451	6.16	0		451	6.22	0
				453	5.91	0		452	6.16	0		452	6.22	0
				454	5.91	0		453	6.16	0		453	6.22	0
				455	5.91	0		454	6.16	0		454	6.22	0
				456	5.91	0		455	6.17	0		455	6.22	0
				457	5.93	0		456	6.16	0		456	6.22	0
				458	5.93	0		457	6.16	0		457	6.24	0
				459	5.91	0		458	6.16	0		458	6.22	0
				460	5.91	0		459	6.16	0		459	6.22	0
				461	5.93	0		460	6.17	0		460	6.22	0
				462	5.91	0		461	6.16	0		461	6.22	0
				463	5.93	0		462	6.16	0		462	6.22	0
				464	5.91	0		463	6.16	0		463	6.22	0
				465	5.93	0		464	6.16	0		464	6.22	0
				466	5.91	0		465	6.16	0		465	6.22	0
				467	5.93	0		466	6.16	0		466	6.22	0
				468	5.93	0		467	6.16	0		467	6.22	0
				469	5.93	0		468	6.17	0		468	6.22	0
				470	5.93	0		469	6.16	0		469	6.22	0
				471	5.93	0		470	6.16	0		470	6.22	0
				472	5.91	0		471	6.16	0		471	6.24	0
				473	5.93	0		472	6.17	0		472	6.22	0
				474	5.93	0		473	6.17	0		473	6.24	0
				475	5.93	0		474	6.16	0		474	6.22	0
				476	5.93	0		475	6.16	0		475	6.24	0
				477	5.93	0		476	6.16	0		476	6.22	0
				478	5.93	0		477	6.17	0		477	6.24	0
				479	5.93	0		478	6.16	0		478	6.22	0
				480	5.93	0		479	6.17	0		479	6.24	0
				481	5.93	0		480	6.16	0		480	6.22	0
				482	5.93	0		481	6.16	0		481	6.22	0
				483	5.93	0		482	6.17	0		482	6.22	0
				484	5.93	0		483	6.16	0		483	6.22	0
				485	5.93	0		484	6.16	0		484	6.22	0
				486	5.93	0		485	6.17	0		485	6.22	0
				487	5.93	0		486	6.16	0		486	6.22	0
				488	5.94	0		487	6.16	0		487	6.24	0
				489	5.94	0		488	6.16	0		488	6.22	0
				490	5.93	0		489	6.16	0		489	6.22	0
				491	5.93	0		490	6.17	0		490	6.24	0
				492	5.93	0		491	6.16	0		491	6.22	0
				493	5.93	0		492	6.16	0		492	6.22	0
				494	5.94	0		493	6.17	0		493	6.22	0
				495	5.94	0		494	6.16	0		494	6.22	0
				496	5.94	0		495	6.16	0		495	6.22	0
				497	5.93	0		496	6.16	0		496	6.22	0
				498	5.94	0		497	6.17	0		497	6.24	0
				499	5.94	0		498	6.16	0		498	6.22	0
				500	5.94	0		499	6.16	0		499	6.22	0
				501	5.94	0		500	6.16	0		500	6.22	0
				502	5.94	0		501	6.16	0		501	6.22	0
				503	5.93	0		502	6.17	0		502	6.24	0
				504	5.94	0		503	6.17	0		503	6.22	0
				505	5.94	0		504	6.16	0		504	6.24	0
				506	5.94	0		505	6.16	0		505	6.22	0
				507	5.94	0		506	6.17	0		506	6.22	0
				508	5.94	0		507	6.16	0		507	6.24	0
				509	5.94	0		508	6.17	0		508	6.22	0
				510	5.94	0		509	6.16	0		509	6.22	0
				511	5.94	0		510	6.16	0		510	6.22	0
				512	5.94	0		511	6.16	0		511	6.22	0
				513	5.94	0		512	6.16	0		512	6.22	0
				514	5.94	0		513	6.16	0		513	6.22	0
				515	5.94	0		514	6.16	0		514	6.22	0
				516	5.94	0		515	6.16	0		515	6.22	0
				517	5.94	0		516	6.16	0		516	6.24	0
				518	5.94	0		517	6.17	0		517	6.24	0
				519	5.94	0		518	6.17	0		518	6.22	0
				520	5.94	0		519	6.17	0		519	6.22	0
				521	5.94	0		520	6.17	0		520	6.24	0
				522	5.94	0		521	6.16	0		521	6.22	0
				523	5.94	0		522	6.16	0		522	6.22	0
				524	5.94	0		523	6.17	0		523	6.24	0
				525	5.94	0		524	6.17	0		524	6.22	0
				526	5.96	0		525	6.17	0		525	6.24	0
				527	5.96	0		526	6.17	0		526	6.22	0
				528	5.94	0		527	6.17	0		527	6.24	0
				529	5.94	0		528	6.16	0		528	6.22	0
				530	5.94	0		529	6.17	0		529	6.24	0
				531	5.94	0		530	6.17	0		530	6.22	0
				532	5.96	0		531	6.17	0		531	6.22	0
				533	5.94	0		532	6.17	0		532	6.22	0
				534	5.96	0		533	6.17	0		533	6.22	0
				535	5.94	0		534	6.17	0		534	6.22	0
				536	5.94	0		535	6.17	0		535	6.22	0
				537	5.94	0		536	6.17	0		536	6.24	0
				538	5.94	0		537	6.17	0		537	6.22	0
				539	5.94	0		538	6.17	0		538	6.22	0
				540	5.96	0		539	6.17	0		539	6.24	0
				541	5.94	0		540	6.17	0		540	6.22	0
				542	5.96	0		541	6.16	0		541	6.22	0
				543	5.96	0		542	6.17	0		542	6.22	0
				544	5.94	0		543	6.17	0		543	6.22	0
				545	5.96	0		544	6.17	0		544	6.22	0
				546	5.96	0		545	6.17	0		545	6.22	0
				547	5.96	0		546	6.17	0		546	6.22	0
				548	5.96	0		547	6.17	0		547	6.24	0
				549	5.96	0		548	6.17	0		548	6.22	0
				550	5.96	0		549	6.17	0		549	6.22	0
				551	5.96	0		550	6.17	0		550	6.24	0
				552	5.94	0		551	6.17	0		551	6.24	0
				553	5.96	0		552	6.17	0		552	6.22	0
				554	5.96	0		553	6.17	0		553	6.24	0
				555	5.96	0		554	6.17	0		554	6.22	0
				556	5.96	0		555	6.17	0		555	6.22	0
				557	5.96	0		556	6.16	0		556	6.22	0
				558	5.96	0		557	6.17	0		557	6.22	0
				559	5.96	0		558	6.17	0		558	6.22	0
				560	5.96	0		559	6.17	0		559	6.22	0
				561	5.96	0		560	6.17	0		560	6.24	0
				562	5.96	0		561	6.17	0		561	6.22	0
				563	5.96	0		562	6.17	0		562	6.22	0
				564	5.96	0		563	6.17	0		563	6.24	0
				565	5.96	0		564	6.17	0		564	6.22	0
				566	5.96	0		565	6.17	0		565	6.24	0
				567	5.96	0		566	6.17	0		566	6.24	0
				568	5.96	0		567	6.17	0		567	6.24	0
				569	5.96	0		568	6.17	0		568	6.24	0
				570	5.98	0		569	6.17	0		569	6.22	0
				571	5.98	0		570	6.17	0		570	6.22	0
				572	5.96	0		571	6.17	0		571	6.22	0
				573	5.96	0		572	6.17	0		572	6.22	0
				574	5.96	0		573	6.17	0		573	6.22	0
				575	5.96	0		574	6.17	0		574	6.22	0
				576	5.98	0		575	6.17	0		575	6.22	0
				577	5.96	0		576	6.17	0		576	6.22	0
				578	5.96	0		577	6.17	0		577	6.22	0
				579	5.96	0		578	6.17	0		578	6.24	0
				580	5.96	0		579	6.17	0		579	6.22	0
				581	5.96	0		580	6.17	0		580	6.24	0
				582	5.98	0		581	6.17	0		581	6.24	0
				583	5.96	0		582	6.17	0		582	6.24	0
				584	5.96	0		583	6.17	0		583	6.24	0
				585	5.98	0		584	6.17	0		584	6.22	0
				586	5.96	0		585	6.17	0		585	6.22	0
				587	5.98	0		586	6.17	0		586	6.22	0
				588	5.98	0		587	6.17	0		587	6.24	0
				589	5.98	0		588	6.17	0		588	6.24	0
				590	5.98	0		589	6.17	0		589	6.24	0
				591	5.98	0		590	6.17	0		590	6.24	0
				592	5.98	0		591	6.17	0		591	6.24	0
				593	5.98	0		592	6.17	0		592	6.22	0
				594	5.98	0		593	6.17	0		593	6.24	0
				595	5.98	0		594	6.17	0		594	6.22	0
				596	5.98	0		595	6.17	0		595	6.24	0
				597	5.98	0		596	6.17	0		596	6.24	0
				598	5.98	0		597	6.17	0		597	6.24	0
				599	5.98	0		598	6.17	0		598	6.22	0
				600	5.98	0		599	6.17	0		599	6.24	0
				601	5.98	0		600	6.17	0		600	6.22	0
				602	5.98	0		601	6.17	0		601	6.24	0
				603	5.98	0		602	6.19	0		602	6.22	0
				604	5.99	0		603	6.17	0		603	6.24	0
				605	5.98	0		604	6.17	0		604	6.22	0
				606	5.98	0		605	6.17	0		605	6.22	0
				607	5.98	0		606	6.17	0		606	6.24	0
				608	5.98	0		607	6.19	0		607	6.24	0
				609	5.98	0		608	6.17	0		608	6.22	0
				610	5.98	0		609	6.17	0		609	6.22	0
				611	5.98	0		610	6.17	0		610	6.24	0
				612	5.98	0		611	6.17	0		611	6.22	0
				613	5.99	0		612	6.17	0		612	6.22	0
				614	5.98	0		613	6.17	0		613	6.24	0
				615	5.98	0		614	6.17	0		614	6.22	0
				616	5.98	0		615	6.17	0		615	6.22	0
				617	5.98	0		616	6.17	0		616	6.22	0
				618	5.98	0		617	6.17	0		617	6.24	0
				619	5.98	0		618	6.17	0		618	6.24	0
				620	5.99	0		619	6.17	0		619	6.22	0
				621	5.98	0		620	6.17	0		620	6.24	0
				622	5.98	0		621	6.17	0		621	6.24	0
				623	5.98	0		622	6.19	0		622	6.24	0
				624	5.99	0		623	6.17	0		623	6.24	0
				625	5.98	0		624	6.19	0		624	6.22	0
				626	5.99	0		625	6.19	0		625	6.24	0
				627	5.99	0		626	6.17	0		626	6.24	0
				628	5.99	0		627	6.17	0		627	6.24	0
				629	5.99	0		628	6.17	0		628	6.24	0
				630	5.99	0		629	6.19	0		629	6.24	0
				631	5.98	0		630	6.17	0		630	6.24	0
				632	5.99	0		631	6.17	0		631	6.22	0
				633	5.99	0		632	6.17	0		632	6.24	0
				634	5.99	0		633	6.19	0		633	6.22	0
				635	5.99	0		634	6.17	0		634	6.24	0
				636	5.99	0		635	6.17	0		635	6.22	0
				637	5.99	0		636	6.19	0		636	6.22	0
				638	5.99	0		637	6.19	0		637	6.22	0
				639	5.99	0		638	6.17	0		638	6.24	0
				640	5.99	0		639	6.19	0		639	6.24	0
				641	5.99	0		640	6.17	0		640	6.24	0
				642	5.98	0		641	6.17	0		641	6.24	0
				643	5.99	0		642	6.19	0		642	6.22	0
				644	5.99	0		643	6.19	0		643	6.24	0
				645	5.99	0		644	6.17	0		644	6.24	0
				646	5.99	0		645	6.19	0		645	6.24	0
				647	5.99	0		646	6.17	0		646	6.24	0
				648	5.99	0		647	6.19	0		647	6.22	0
				649	5.99	0		648	6.17	0		648	6.24	0
				650	5.99	0		649	6.19	0		649	6.22	0
				651	5.99	0		650	6.17	0		650	6.22	0
				652	5.99	0		651	6.17	0		651	6.24	0
				653	5.99	0		652	6.19	0		652	6.24	0
				654	5.99	0		653	6.17	0		653	6.24	0
				655	5.99	0		654	6.17	0		654	6.22	0
				656	5.99	0		655	6.19	0		655	6.24	0
				657	5.99	0		656	6.17	0		656	6.24	0
				658	5.99	0		657	6.19	0		657	6.24	0
				659	5.99	0		658	6.19	0		658	6.24	0
				660	5.99	0		659	6.19	0		659	6.24	0
				661	5.99	0		660	6.17	0		660	6.24	0
				662	5.99	0		661	6.19	0		661	6.24	0
				663	5.99	0		662	6.17	0		662	6.24	0
				664	5.99	0		663	6.17	0		663	6.24	0
				665	5.99	0		664	6.17	0		664	6.24	0
				666	5.99	0		665	6.19	0		665	6.22	0
				667	5.99	0		666	6.19	0		666	6.22	0
				668	5.99	0		667	6.17	0		667	6.24	0
				669	5.99	0		668	6.17	0		668	6.24	0
				670	5.99	0		669	6.19	0		669	6.24	0
				671	5.99	0		670	6.17	0		670	6.24	0
				672	5.99	0		671	6.17	0		671	6.24	0
				673	6.01	0		672	6.19	0		672	6.24	0
				674	6.01	0		673	6.19	0		673	6.24	0
				675	5.99	0		674	6.17	0		674	6.24	0
				676	5.99	0		675	6.17	0		675	6.24	0
				677	5.99	0		676	6.19	0		676	6.24	0
				678	5.99	0		677	6.17	0		677	6.24	0
				679	6.01	0		678	6.19	0		678	6.24	0
				680	6.01	0		679	6.19	0		679	6.24	0
				681	6.01	0		680	6.17	0		680	6.24	0
				682	5.99	0		681	6.17	0		681	6.24	0
				683	6.01	0		682	6.17	0		682	6.24	0
				684	6.01	0		683	6.19	0		683	6.22	0
				685	6.01	0		684	6.19	0		684	6.24	0
				686	5.99	0		685	6.17	0		685	6.24	0
				687	6.01	0		686	6.19	0		686	6.24	0
				688	6.01	0		687	6.17	0		687	6.22	0
				689	6.01	0		688	6.17	0		688	6.24	0
				690	6.01	0		689	6.19	0		689	6.22	0
				691	6.01	0		690	6.19	0		690	6.24	0
				692	5.99	0		691	6.17	0		691	6.24	0
				693	6.01	0		692	6.19	0		692	6.24	0
				694	5.99	0		693	6.19	0		693	6.22	0
				695	5.99	0		694	6.17	0		694	6.22	0
				696	6.01	0		695	6.17	0		695	6.24	0
				697	6.01	0		696	6.17	0		696	6.24	0
				698	6.01	0		697	6.19	0		697	6.24	0
				699	6.01	0		698	6.17	0		698	6.24	0
				700	6.01	0		699	6.19	0		699	6.24	0
				701	6.01	0		700	6.19	0		700	6.24	0
				702	6.01	0		701	6.17	0		701	6.22	0
				703	6.01	0		702	6.19	0		702	6.24	0
				704	6.01	0		703	6.17	0		703	6.24	0
				705	6.01	0		704	6.19	0		704	6.24	0
				706	6.01	0		705	6.19	0		705	6.24	0
				707	6.01	0		706	6.17	0		706	6.24	0
				708	6.01	0		707	6.19	0		707	6.24	0
				709	6.01	0		708	6.19	0		708	6.24	0
				710	6.01	0		709	6.19	0		709	6.24	0
				711	6.01	0		710	6.19	0		710	6.24	0
				712	6.01	0		711	6.17	0		711	6.22	0
				713	6.03	0		712	6.17	0		712	6.24	0
				714	6.01	0		713	6.19	0		713	6.24	0
				715	6.03	0		714	6.19	0		714	6.24	0
				716	6.01	0		715	6.19	0		715	6.24	0
				717	6.01	0		716	6.17	0		716	6.24	0
				718	6.01	0		717	6.19	0		717	6.24	0
				719	6.01	0		718	6.19	0		718	6.24	0
				720	6.01	0		719	6.17	0		719	6.26	0
				721	6.01	0		720	6.17	0		720	6.24	0
				722	6.01	0		721	6.19	0		721	6.24	0
				723	6.03	0		722	6.17	0		722	6.24	0
				724	6.01	0		723	6.17	0		723	6.22	0
				725	6.01	0		724	6.17	0		724	6.24	0
				726	6.01	0		725	6.19	0		725	6.22	0
				727	6.01	0		726	6.17	0		726	6.24	0
				728	6.03	0		727	6.19	0		727	6.24	0
				729	6.01	0		728	6.19	0		728	6.24	0
				730	6.01	0		729	6.19	0		729	6.24	0
				731	6.01	0		730	6.19	0		730	6.24	0
				732	6.03	0		731	6.17	0		731	6.22	0
				733	6.01	0		732	6.19	0		732	6.24	0
				734	6.01	0		733	6.19	0		733	6.24	0
				735	6.01	0		734	6.19	0		734	6.24	0
				736	6.01	0		735	6.19	0		735	6.24	0
				737	6.01	0		736	6.19	0		736	6.24	0
				738	6.01	0		737	6.17	0		737	6.24	0
				739	6.03	0		738	6.19	0		738	6.24	0
				740	6.03	0		739	6.19	0		739	6.24	0
				741	6.01	0		740	6.17	0		740	6.24	0
				742	6.03	0		741	6.19	0		741	6.24	0
				743	6.03	0		742	6.19	0		742	6.24	0
				744	6.03	0		743	6.19	0		743	6.22	0
				745	6.03	0		744	6.19	0		744	6.24	0
				746	6.01	0		745	6.19	0		745	6.24	0
				747	6.03	0		746	6.19	0		746	6.24	0
				748	6.01	0		747	6.17	0		747	6.24	0
				749	6.03	0		748	6.19	0		748	6.22	0
				750	6.03	0		749	6.19	0		749	6.24	0
				751	6.03	0		750	6.19	0		750	6.24	0
				752	6.03	0		751	6.19	0		751	6.24	0
				753	6.03	0		752	6.19	0		752	6.24	0
				754	6.03	0		753	6.19	0		753	6.24	0
				755	6.03	0		754	6.19	0		754	6.24	0
				756	6.03	0		755	6.19	0		755	6.24	0
				757	6.03	0		756	6.19	0		756	6.24	0
				758	6.03	0		757	6.19	0		757	6.24	0
				759	6.03	0		758	6.17	0		758	6.24	0
				760	6.03	0		759	6.19	0		759	6.24	0
				761	6.03	0		760	6.19	0		760	6.24	0
				762	6.03	0		761	6.19	0		761	6.24	0
				763	6.03	0		762	6.19	0		762	6.24	0
				764	6.03	0		763	6.19	0		763	6.24	0
				765	6.03	0		764	6.19	0		764	6.24	0
				766	6.03	0		765	6.19	0		765	6.26	0
				767	6.03	0		766	6.17	0		766	6.24	0
				768	6.03	0		767	6.19	0		767	6.24	0
				769	6.03	0		768	6.19	0		768	6.24	0
				770	6.03	0		769	6.19	0		769	6.24	0
				771	6.03	0		770	6.19	0		770	6.24	0
				772	6.03	0		771	6.19	0		771	6.24	0
				773	6.03	0		772	6.19	0		772	6.24	0
				774	6.03	0		773	6.19	0		773	6.24	0
				775	6.03	0		774	6.19	0		774	6.24	0
				776	6.03	0		775	6.19	0		775	6.24	0
				777	6.03	0		776	6.19	0		776	6.24	0
				778	6.03	0		777	6.19	0		777	6.24	0
				779	6.03	0		778	6.19	0		778	6.24	0
				780	6.03	0		779	6.19	0		779	6.24	0
				781	6.03	0		780	6.19	0		780	6.24	0
				782	6.03	0		781	6.19	0		781	6.24	0
				783	6.04	0		782	6.19	0		782	6.24	0
				784	6.03	0		783	6.19	0		783	6.24	0
				785	6.03	0		784	6.19	0		784	6.24	0
				786	6.03	0		785	6.19	0		785	6.24	0
				787	6.03	0		786	6.19	0		786	6.24	0
				788	6.03	0		787	6.19	0		787	6.24	0
				789	6.04	0		788	6.19	0		788	6.24	0
				790	6.03	0		789	6.19	0		789	6.24	0
				791	6.03	0		790	6.21	0		790	6.24	0
				792	6.03	0		791	6.19	0		791	6.24	0
				793	6.04	0		792	6.19	0		792	6.24	0
				794	6.03	0		793	6.19	0		793	6.24	0
				795	6.04	0		794	6.19	0		794	6.24	0
				796	6.04	0		795	6.19	0		795	6.24	0
				797	6.04	0		796	6.17	0		796	6.24	0
				798	6.03	0		797	6.19	0		797	6.24	0
				799	6.03	0		798	6.19	0		798	6.24	0
				800	6.04	0		799	6.19	0		799	6.24	0
				801	6.04	0		800	6.19	0		800	6.24	0
				802	6.04	0		801	6.19	0		801	6.24	0
				803	6.04	0		802	6.19	0		802	6.24	0
				804	6.04	0		803	6.19	0		803	6.24	0
				805	6.04	0		804	6.19	0		804	6.24	0
				806	6.04	0		805	6.19	0		805	6.24	0
				807	6.03	0		806	6.19	0		806	6.24	0
				808	6.04	0		807	6.19	0		807	6.24	0
				809	6.04	0		808	6.19	0		808	6.24	0
				810	6.04	0		809	6.19	0		809	6.24	0
				811	6.04	0		810	6.17	0		810	6.24	0
				812	6.04	0		811	6.19	0		811	6.24	0
				813	6.04	0		812	6.19	0		812	6.24	0
				814	6.04	0		813	6.19	0		813	6.24	0
				815	6.03	0		814	6.21	0		814	6.24	0
				816	6.04	0		815	6.19	0		815	6.24	0
				817	6.04	0		816	6.19	0		816	6.24	0
				818	6.04	0		817	6.19	0		817	6.24	0
				819	6.04	0		818	6.19	0		818	6.24	0
				820	6.04	0		819	6.19	0		819	6.24	0
				821	6.04	0		820	6.19	0		820	6.24	0
				822	6.04	0		821	6.19	0		821	6.24	0
				823	6.04	0		822	6.19	0		822	6.26	0
				824	6.04	0		823	6.19	0		823	6.24	0
				825	6.04	0		824	6.19	0		824	6.26	0
				826	6.04	0		825	6.19	0		825	6.24	0
				827	6.04	0		826	6.19	0		826	6.24	0
				828	6.06	0		827	6.19	0		827	6.24	0
				829	6.06	0		828	6.19	0		828	6.24	0
				830	6.04	0		829	6.21	0		829	6.24	0
				831	6.04	0		830	6.19	0		830	6.24	0
				832	6.04	0		831	6.19	0		831	6.24	0
				833	6.04	0		832	6.19	0		832	6.24	0
				834	6.06	0		833	6.19	0		833	6.24	0
				835	6.04	0		834	6.19	0		834	6.24	0
				836	6.04	0		835	6.19	0		835	6.24	0
				837	6.04	0		836	6.19	0		836	6.24	0
				838	6.04	0		837	6.19	0		837	6.24	0
				839	6.04	0		838	6.19	0		838	6.24	0
				840	6.04	0		839	6.21	0		839	6.24	0
				841	6.04	0		840	6.19	0		840	6.24	0
				842	6.04	0		841	6.19	0		841	6.24	0
				843	6.04	0		842	6.19	0		842	6.24	0
				844	6.04	0		843	6.21	0		843	6.26	0
				845	6.04	0		844	6.21	0		844	6.24	0
				846	6.04	0		845	6.19	0		845	6.24	0
				847	6.06	0		846	6.19	0		846	6.24	0
				848	6.04	0		847	6.19	0		847	6.24	0
				849	6.04	0		848	6.21	0		848	6.24	0
				850	6.04	0		849	6.19	0		849	6.24	0
				851	6.06	0		850	6.19	0		850	6.24	0
				852	6.04	0		851	6.19	0		851	6.26	0
				853	6.04	0		852	6.19	0		852	6.24	0
				854	6.06	0		853	6.19	0		853	6.24	0
				855	6.04	0		854	6.19	0		854	6.26	0
				856	6.04	0		855	6.19	0		855	6.24	0
				857	6.04	0		856	6.19	0		856	6.24	0
				858	6.06	0		857	6.19	0		857	6.24	0
				859	6.04	0		858	6.19	0		858	6.24	0
				860	6.06	0		859	6.19	0		859	6.24	0
				861	6.04	0		860	6.19	0		860	6.24	0
				862	6.06	0		861	6.19	0		861	6.24	0
				863	6.06	0		862	6.19	0		862	6.24	0
				864	6.04	0		863	6.19	0		863	6.24	0
				865	6.04	0		864	6.21	0		864	6.24	0
				866	6.06	0		865	6.19	0		865	6.24	0
				867	6.06	0		866	6.19	0		866	6.24	0
				868	6.06	0		867	6.19	0		867	6.24	0
				869	6.04	0		868	6.19	0		868	6.24	0
				870	6.06	0		869	6.19	0		869	6.24	0
				871	6.06	0		870	6.19	0		870	6.26	0
				872	6.04	0		871	6.19	0		871	6.24	0
				873	6.04	0		872	6.19	0		872	6.24	0
				874	6.06	0		873	6.19	0		873	6.24	0
				875	6.04	0		874	6.21	0		874	6.24	0
				876	6.06	0		875	6.19	0		875	6.24	0
				877	6.06	0		876	6.19	0		876	6.24	0
				878	6.06	0		877	6.19	0		877	6.26	0
				879	6.04	0		878	6.19	0		878	6.24	0
				880	6.06	0		879	6.21	0		879	6.26	0
				881	6.06	0		880	6.19	0		880	6.24	0
				882	6.06	0		881	6.21	0		881	6.24	0
				883	6.06	0		882	6.19	0		882	6.24	0
				884	6.06	0		883	6.19	0		883	6.24	0
				885	6.06	0		884	6.21	0		884	6.24	0
				886	6.06	0		885	6.19	0		885	6.24	0
				887	6.06	0		886	6.21	0		886	6.24	0
				888	6.06	0		887	6.21	0		887	6.24	0
				889	6.06	0		888	6.21	0		888	6.24	0
				890	6.06	0		889	6.19	0		889	6.24	0
				891	6.06	0		890	6.21	0		890	6.26	0
				892	6.06	0		891	6.21	0		891	6.24	0
				893	6.04	0		892	6.19	0		892	6.24	0
				894	6.06	0		893	6.21	0		893	6.24	0
				895	6.06	0		894	6.21	0		894	6.24	0
				896	6.06	0		895	6.19	0		895	6.24	0
				897	6.06	0		896	6.19	0		896	6.26	0
				898	6.06	0		897	6.19	0		897	6.26	0
				899	6.06	0		898	6.19	0		898	6.24	0
				900	6.06	0		899	6.19	0		899	6.24	0
				901	6.06	0		900	6.19	0		900	6.26	0
				902	6.06	0		901	6.19	0		901	6.24	0
				903	6.08	0		902	6.19	0		902	6.24	0
				904	6.06	0		903	6.21	0		903	6.24	0
				905	6.06	0		904	6.21	0		904	6.24	0
				906	6.06	0		905	6.21	0		905	6.24	0
				907	6.06	0		906	6.21	0		906	6.24	0
				908	6.06	0		907	6.21	0		907	6.26	0
				909	6.06	0		908	6.19	0		908	6.24	0
				910	6.06	0		909	6.21	0		909	6.24	0
				911	6.06	0		910	6.21	0		910	6.24	0
				912	6.06	0		911	6.21	0		911	6.24	0
				913	6.06	0		912	6.21	0		912	6.24	0
				914	6.06	0		913	6.21	0		913	6.24	0
				915	6.06	0		914	6.21	0		914	6.24	0
				916	6.06	0		915	6.19	0		915	6.24	0
				917	6.06	0		916	6.19	0		916	6.24	0
				918	6.06	0		917	6.19	0		917	6.24	0
				919	6.06	0		918	6.19	0		918	6.24	0
				920	6.06	0		919	6.21	0		919	6.24	0
				921	6.06	0		920	6.21	0		920	6.26	0
				922	6.06	0		921	6.21	0		921	6.24	0
				923	6.08	0		922	6.21	0		922	6.24	0
				924	6.06	0		923	6.19	0		923	6.24	0
				925	6.08	0		924	6.19	0		924	6.24	0
				926	6.06	0		925	6.21	0		925	6.24	0
				927	6.06	0		926	6.21	0		926	6.24	0
				928	6.08	0		927	6.19	0		927	6.24	0
				929	6.06	0		928	6.19	0		928	6.24	0
				930	6.06	0		929	6.19	0		929	6.24	0
				931	6.06	0		930	6.21	0		930	6.24	0
				932	6.08	0		931	6.21	0		931	6.24	0
				933	6.06	0		932	6.19	0		932	6.24	0
				934	6.08	0		933	6.21	0		933	6.24	0
				935	6.08	0		934	6.19	0		934	6.24	0
				936	6.08	0		935	6.21	0		935	6.26	0
				937	6.06	0		936	6.19	0		936	6.24	0
				938	6.08	0		937	6.19	0		937	6.26	0
				939	6.06	0		938	6.21	0		938	6.26	0
				940	6.08	0		939	6.21	0		939	6.24	0
				941	6.08	0		940	6.21	0		940	6.24	0
				942	6.06	0		941	6.21	0		941	6.26	0
				943	6.08	0		942	6.19	0		942	6.24	0
				944	6.08	0		943	6.21	0		943	6.26	0
				945	6.08	0		944	6.19	0		944	6.26	0
				946	6.06	0		945	6.21	0		945	6.24	0
				947	6.06	0		946	6.21	0		946	6.24	0
				948	6.08	0		947	6.21	0		947	6.26	0
				949	6.08	0		948	6.19	0		948	6.26	0
				950	6.08	0		949	6.19	0		949	6.24	0
				951	6.08	0		950	6.21	0		950	6.24	0
				952	6.08	0		951	6.21	0		951	6.24	0
				953	6.08	0		952	6.21	0		952	6.24	0
				954	6.08	0		953	6.19	0		953	6.24	0
				955	6.08	0		954	6.21	0		954	6.26	0
				956	6.08	0		955	6.19	0		955	6.24	0
				957	6.08	0		956	6.21	0		956	6.24	0
				958	6.08	0		957	6.19	0		957	6.26	0
				959	6.08	0		958	6.21	0		958	6.24	0
				960	6.08	0		959	6.21	0		959	6.24	0
				961	6.08	0		960	6.21	0		960	6.24	0
				962	6.08	0		961	6.21	0		961	6.24	0
				963	6.08	0		962	6.21	0		962	6.26	0
				964	6.08	0		963	6.21	0		963	6.24	0
				965	6.08	0		964	6.21	0		964	6.24	0
				966	6.08	0		965	6.21	0		965	6.24	0
				967	6.09	0		966	6.21	0		966	6.24	0
				968	6.08	0		967	6.21	0		967	6.24	0
				969	6.06	0		968	6.21	0		968	6.24	0
				970	6.08	0		969	6.21	0		969	6.24	0
				971	6.08	0		970	6.21	0		970	6.24	0
				972	6.08	0		971	6.21	0		971	6.24	0
				973	6.08	0		972	6.21	0		972	6.24	0
				974	6.08	0		973	6.19	0		973	6.24	0
				975	6.08	0		974	6.21	0		974	6.26	0
				976	6.08	0		975	6.21	0		975	6.24	0
				977	6.08	0		976	6.21	0		976	6.24	0
				978	6.08	0		977	6.21	0		977	6.24	0
				979	6.09	0		978	6.21	0		978	6.26	0
				980	6.08	0		979	6.21	0		979	6.26	0
				981	6.08	0		980	6.19	0		980	6.26	0
				982	6.08	0		981	6.19	0		981	6.26	0
				983	6.08	0		982	6.21	0		982	6.24	0
				984	6.08	0		983	6.21	0		983	6.26	0
				985	6.08	0		984	6.19	0		984	6.24	0
				986	6.09	0		985	6.21	0		985	6.26	0
				987	6.09	0		986	6.21	0		986	6.24	0
				988	6.08	0		987	6.21	0		987	6.24	0
				989	6.08	0		988	6.21	0		988	6.24	0
				990	6.08	0		989	6.21	0		989	6.26	0
				991	6.08	0		990	6.21	0		990	6.26	0
				992	6.08	0		991	6.21	0		991	6.26	0
				993	6.08	0		992	6.21	0		992	6.24	0
				994	6.08	0		993	6.21	0		993	6.24	0
				995	6.08	0		994	6.21	0		994	6.24	0
				996	6.09	0		995	6.19	0		995	6.24	0
				997	6.08	0		996	6.19	0		996	6.24	0
				998	6.08	0		997	6.21	0		997	6.24	0
				999	6.08	0		998	6.21	0		998	6.24	0
				1000	6.09	0		999	6.19	0		999	6.26	0
				1001	6.09	0		1000	6.19	0		1000	6.24	0
				1002	6.09	0		1001	6.21	0		1001	6.26	0
				1003	6.09	0		1002	6.21	0		1002	6.24	0
				1004	6.08	0		1003	6.21	0		1003	6.26	0
				1005	6.08	0		1004	6.21	0		1004	6.26	0
				1006	6.09	0		1005	6.21	0		1005	6.24	0
				1007	6.09	0		1006	6.21	0		1006	6.24	0
				1008	6.09	0		1007	6.21	0		1007	6.26	0
				1009	6.09	0		1008	6.21	0		1008	6.24	0
				1010	6.09	0		1009	6.21	0		1009	6.24	0
				1011	6.09	0		1010	6.21	0		1010	6.26	0
				1012	6.09	0		1011	6.21	0		1011	6.26	0
				1013	6.09	0		1012	6.21	0		1012	6.26	0
				1014	6.09	0		1013	6.21	0		1013	6.24	0
				1015	6.09	0		1014	6.21	0		1014	6.26	0
				1016	6.08	0		1015	6.19	0		1015	6.26	0
				1017	6.09	0		1016	6.21	0		1016	6.24	0
				1018	6.08	0		1017	6.21	0		1017	6.26	0
				1019	6.09	0		1018	6.21	0		1018	6.26	0
				1020	6.09	0		1019	6.21	0		1019	6.24	0
				1021	6.09	0		1020	6.21	0		1020	6.24	0
				1022	6.09	0		1021	6.21	0		1021	6.26	0
				1023	6.08	0		1022	6.21	0		1022	6.24	0
				1024	6.09	0		1023	6.21	0		1023	6.26	0
				1025	6.09	0		1024	6.21	0		1024	6.24	0
				1026	6.09	0		1025	6.19	0		1025	6.24	0
				1027	6.09	0		1026	6.21	0		1026	6.24	0
				1028	6.09	0		1027	6.21	0		1027	6.26	0
				1029	6.09	0		1028	6.21	0		1028	6.24	0
				1030	6.09	0		1029	6.21	0		1029	6.24	0
				1031	6.09	0		1030	6.21	0		1030	6.26	0
				1032	6.09	0		1031	6.19	0		1031	6.26	0
				1033	6.09	0		1032	6.21	0		1032	6.26	0
				1034	6.09	0		1033	6.21	0		1033	6.24	0
				1035	6.09	0		1034	6.21	0		1034	6.26	0
				1036	6.09	0		1035	6.21	0		1035	6.26	0
				1037	6.09	0		1036	6.21	0		1036	6.24	0
				1038	6.09	0		1037	6.21	0		1037	6.26	0
				1039	6.09	0		1038	6.21	0		1038	6.26	0
				1040	6.09	0		1039	6.21	0		1039	6.26	0
				1041	6.09	0		1040	6.21	0		1040	6.26	0
				1042	6.09	0		1041	6.21	0		1041	6.24	0
				1043	6.09	0		1042	6.21	0		1042	6.24	0
				1044	6.09	0		1043	6.21	0		1043	6.24	0
				1045	6.09	0		1044	6.21	0		1044	6.24	0
				1046	6.09	0		1045	6.21	0		1045	6.24	0
				1047	6.09	0		1046	6.21	0		1046	6.26	0
				1048	6.09	0		1047	6.21	0		1047	6.24	0
				1049	6.09	0		1048	6.21	0		1048	6.26	0
				1050	6.09	0		1049	6.21	0		1049	6.24	0
				1051	6.09	0		1050	6.21	0		1050	6.24	0
				1052	6.09	0		1051	6.21	0		1051	6.24	0
				1053	6.09	0		1052	6.21	0		1052	6.26	0
				1054	6.09	0		1053	6.21	0		1053	6.26	0
				1055	6.09	0		1054	6.21	0		1054	6.24	0
				1056	6.09	0		1055	6.21	0		1055	6.26	0
				1057	6.09	0		1056	6.21	0		1056	6.24	0
				1058	6.09	0		1057	6.21	0		1057	6.24	0
				1059	6.09	0		1058	6.21	0		1058	6.24	0
				1060	6.09	0		1059	6.21	0		1059	6.24	0
				1061	6.09	0		1060	6.21	0		1060	6.26	0
				1062	6.09	0		1061	6.21	0		1061	6.24	0
				1063	6.09	0		1062	6.21	0		1062	6.26	0
				1064	6.11	0		1063	6.21	0		1063	6.24	0
				1065	6.11	0		1064	6.21	0		1064	6.24	0
				1066	6.09	0		1065	6.21	0		1065	6.24	0
				1067	6.09	0		1066	6.21	0		1066	6.24	0
				1068	6.09	0		1067	6.21	0		1067	6.26	0
				1069	6.09	0		1068	6.21	0		1068	6.24	0
				1070	6.11	0		1069	6.21	0		1069	6.24	0
				1071	6.11	0		1070	6.21	0		1070	6.24	0
				1072	6.09	0		1071	6.21	0		1071	6.24	0
				1073	6.09	0		1072	6.21	0		1072	6.24	0
				1074	6.09	0		1073	6.21	0		1073	6.26	0
				1075	6.09	0		1074	6.21	0		1074	6.26	0
				1076	6.11	0		1075	6.21	0		1075	6.26	0
				1077	6.11	0		1076	6.21	0		1076	6.26	0
				1078	6.11	0		1077	6.21	0		1077	6.26	0
				1079	6.11	0		1078	6.21	0		1078	6.24	0
				1080	6.09	0		1079	6.21	0		1079	6.26	0
				1081	6.11	0		1080	6.21	0		1080	6.24	0
				1082	6.09	0		1081	6.21	0		1081	6.24	0
				1083	6.11	0		1082	6.21	0		1082	6.26	0
				1084	6.11	0		1083	6.21	0		1083	6.24	0
				1085	6.09	0		1084	6.21	0		1084	6.24	0
				1086	6.11	0		1085	6.21	0		1085	6.26	0
				1087	6.11	0		1086	6.21	0		1086	6.26	0
				1088	6.11	0		1087	6.21	0		1087	6.24	0
				1089	6.09	0		1088	6.22	0		1088	6.24	0
				1090	6.11	0		1089	6.21	0		1089	6.26	0
				1091	6.11	0		1090	6.21	0		1090	6.26	0
				1092	6.11	0		1091	6.21	0		1091	6.26	0
				1093	6.11	0		1092	6.21	0		1092	6.26	0
				1094	6.11	0		1093	6.21	0		1093	6.24	0
				1095	6.09	0		1094	6.21	0		1094	6.26	0
				1096	6.11	0		1095	6.21	0		1095	6.26	0
				1097	6.09	0		1096	6.21	0		1096	6.26	0
				1098	6.11	0		1097	6.21	0		1097	6.26	0
				1099	6.11	0		1098	6.21	0		1098	6.26	0
				1100	6.11	0		1099	6.21	0		1099	6.26	0
				1101	6.11	0		1100	6.21	0		1100	6.24	0
				1102	6.11	0		1101	6.21	0		1101	6.26	0
				1103	6.11	0		1102	6.21	0		1102	6.24	0
				1104	6.11	0		1103	6.21	0		1103	6.26	0
				1105	6.11	0		1104	6.21	0		1104	6.26	0
				1106	6.11	0		1105	6.22	0		1105	6.26	0
				1107	6.11	0		1106	6.21	0		1106	6.24	0
				1108	6.11	0		1107	6.21	0		1107	6.26	0
				1109	6.11	0		1108	6.22	0		1108	6.26	0
				1110	6.11	0		1109	6.21	0		1109	6.24	0
				1111	6.11	0		1110	6.21	0		1110	6.26	0
				1112	6.11	0		1111	6.21	0		1111	6.26	0
				1113	6.11	0		1112	6.21	0		1112	6.26	0
				1114	6.11	0		1113	6.21	0		1113	6.26	0
				1115	6.11	0		1114	6.21	0		1114	6.24	0
				1116	6.11	0		1115	6.21	0		1115	6.26	0
				1117	6.11	0		1116	6.21	0		1116	6.24	0
				1118	6.11	0		1117	6.21	0		1117	6.26	0
				1119	6.11	0		1118	6.21	0		1118	6.26	0
				1120	6.11	0		1119	6.21	0		1119	6.26	0
				1121	6.11	0		1120	6.21	0		1120	6.26	0
				1122	6.11	0		1121	6.21	0		1121	6.26	0
				1123	6.11	0		1122	6.21	0		1122	6.26	0
				1124	6.11	0		1123	6.22	0		1123	6.24	0
				1125	6.11	0		1124	6.21	0		1124	6.26	0
				1126	6.11	0		1125	6.21	0		1125	6.26	0
				1127	6.11	0		1126	6.22	0		1126	6.26	0
				1128	6.11	0		1127	6.21	0		1127	6.26	0
				1129	6.11	0		1128	6.21	0		1128	6.24	0
				1130	6.11	0		1129	6.22	0		1129	6.26	0
				1131	6.13	0		1130	6.21	0		1130	6.26	0
				1132	6.13	0		1131	6.21	0		1131	6.26	0
				1133	6.11	0		1132	6.21	0		1132	6.24	0
				1134	6.11	0		1133	6.21	0		1133	6.26	0
				1135	6.11	0		1134	6.21	0		1134	6.26	0
				1136	6.11	0		1135	6.21	0		1135	6.26	0
				1137	6.13	0		1136	6.21	0		1136	6.26	0
				1138	6.11	0		1137	6.22	0		1137	6.26	0
				1139	6.11	0		1138	6.21	0		1138	6.26	0
				1140	6.11	0		1139	6.21	0		1139	6.24	0
				1141	6.11	0		1140	6.21	0		1140	6.24	0
				1142	6.13	0		1141	6.21	0		1141	6.26	0
				1143	6.11	0		1142	6.21	0		1142	6.26	0
				1144	6.13	0		1143	6.21	0		1143	6.26	0
				1145	6.11	0		1144	6.21	0		1144	6.26	0
				1146	6.13	0		1145	6.21	0		1145	6.26	0
				1147	6.11	0		1146	6.21	0		1146	6.26	0
				1148	6.11	0		1147	6.21	0		1147	6.26	0
				1149	6.11	0		1148	6.21	0		1148	6.26	0
				1150	6.13	0		1149	6.21	0		1149	6.26	0
				1151	6.13	0		1150	6.21	0		1150	6.26	0
				1152	6.11	0		1151	6.21	0		1151	6.26	0
				1153	6.11	0		1152	6.21	0		1152	6.26	0
				1154	6.13	0		1153	6.21	0		1153	6.26	0
				1155	6.11	0		1154	6.21	0		1154	6.26	0
				1156	6.13	0		1155	6.21	0		1155	6.26	0
				1157	6.11	0		1156	6.21	0		1156	6.26	0
				1158	6.11	0		1157	6.21	0		1157	6.26	0
				1159	6.11	0		1158	6.21	0		1158	6.26	0
				1160	6.13	0		1159	6.21	0		1159	6.26	0
				1161	6.13	0		1160	6.21	0		1160	6.26	0
				1162	6.13	0		1161	6.21	0		1161	6.26	0
				1163	6.13	0		1162	6.21	0		1162	6.26	0
				1164	6.13	0		1163	6.22	0		1163	6.26	0
				1165	6.13	0		1164	6.21	0		1164	6.26	0
				1166	6.11	0		1165	6.22	0		1165	6.26	0
				1167	6.13	0		1166	6.21	0		1166	6.26	0
				1168	6.13	0		1167	6.21	0		1167	6.26	0
				1169	6.13	0		1168	6.21	0		1168	6.26	0
				1170	6.13	0		1169	6.21	0		1169	6.26	0
				1171	6.11	0		1170	6.21	0		1170	6.26	0
				1172	6.13	0		1171	6.22	0		1171	6.26	0
				1173	6.11	0		1172	6.21	0		1172	6.26	0
				1174	6.13	0		1173	6.21	0		1173	6.26	0
				1175	6.13	0		1174	6.21	0		1174	6.26	0
				1176	6.13	0		1175	6.21	0		1175	6.26	0
				1177	6.13	0		1176	6.21	0		1176	6.26	0
				1178	6.13	0		1177	6.21	0		1177	6.26	0
				1179	6.13	0		1178	6.22	0		1178	6.26	0
				1180	6.11	0		1179	6.21	0		1179	6.26	0
				1181	6.13	0		1180	6.21	0		1180	6.26	0
				1182	6.13	0		1181	6.21	0		1181	6.26	0
				1183	6.13	0		1182	6.21	0		1182	6.26	0
				1184	6.13	0		1183	6.21	0		1183	6.26	0
				1185	6.13	0		1184	6.21	0		1184	6.26	0
				1186	6.11	0		1185	6.21	0		1185	6.26	0
				1187	6.11	0		1186	6.21	0		1186	6.26	0
				1188	6.13	0		1187	6.21	0		1187	6.26	0
				1189	6.13	0		1188	6.21	0		1188	6.26	0
				1190	6.13	0		1189	6.21	0		1189	6.26	0
				1191	6.13	0		1190	6.22	0		1190	6.26	0
				1192	6.13	0		1191	6.21	0		1191	6.26	0
				1193	6.13	0		1192	6.21	0		1192	6.26	0
				1194	6.13	0		1193	6.21	0		1193	6.26	0
				1195	6.13	0		1194	6.21	0		1194	6.26	0
				1196	6.13	0		1195	6.21	0		1195	6.26	0
				1197	6.13	0		1196	6.22	0		1196	6.26	0
				1198	6.13	0		1197	6.21	0		1197	6.27	0
				1199	6.13	0		1198	6.21	0		1198	6.26	0
				1200	6.13	0		1199	6.21	0		1199	6.26	0
				1201	6.13	0		1200	6.21	0		1200	6.26	0
				1202	6.13	0		1201	6.22	0		1201	6.26	0
				1203	6.13	0		1202	6.21	0		1202	6.26	0
				1204	6.13	0		1203	6.21	0		1203	6.26	0
				1205	6.13	0		1204	6.21	0		1204	6.26	0
				1206	6.13	0		1205	6.21	0		1205	6.26	0
				1207	6.13	0		1206	6.21	0		1206	6.26	0
				1208	6.13	0		1207	6.21	0		1207	6.26	0
				1209	6.13	0		1208	6.21	0		1208	6.26	0
				1210	6.13	0		1209	6.21	0		1209	6.26	0
				1211	6.13	0		1210	6.22	0		1210	6.26	0
				1212	6.13	0		1211	6.21	0		1211	6.26	0
				1213	6.13	0		1212	6.21	0		1212	6.26	0
				1214	6.13	0		1213	6.21	0		1213	6.26	0
				1215	6.13	0		1214	6.22	0		1214	6.26	0
				1216	6.13	0		1215	6.21	0		1215	6.26	0
				1217	6.13	0		1216	6.21	0		1216	6.26	0
				1218	6.13	0		1217	6.21	0		1217	6.26	0
				1219	6.13	0		1218	6.21	0		1218	6.26	0
				1220	6.13	0		1219	6.22	0		1219	6.26	0
				1221	6.13	0		1220	6.22	0		1220	6.26	0
				1222	6.13	0		1221	6.21	0		1221	6.26	0
				1223	6.13	0		1222	6.21	0		1222	6.27	0
				1224	6.13	0		1223	6.21	0		1223	6.26	0
				1225	6.13	0		1224	6.21	0		1224	6.26	0
				1226	6.13	0		1225	6.21	0		1225	6.26	0
				1227	6.13	0		1226	6.21	0		1226	6.26	0
				1228	6.13	0		1227	6.22	0		1227	6.26	0
				1229	6.13	0		1228	6.21	0		1228	6.26	0
				1230	6.13	0		1229	6.21	0		1229	6.26	0
				1231	6.13	0		1230	6.21	0		1230	6.26	0
				1232	6.13	0		1231	6.21	0		1231	6.26	0
				1233	6.13	0		1232	6.21	0		1232	6.26	0
				1234	6.13	0		1233	6.21	0		1233	6.26	0
				1235	6.13	0		1234	6.21	0		1234	6.26	0
				1236	6.13	0		1235	6.21	0		1235	6.26	0
				1237	6.13	0		1236	6.21	0		1236	6.26	0
				1238	6.13	0		1237	6.21	0		1237	6.26	0
				1239	6.14	0		1238	6.22	0		1238	6.26	0
				1240	6.14	0		1239	6.22	0		1239	6.26	0
				1241	6.13	0		1240	6.22	0		1240	6.26	0
				1242	6.13	0		1241	6.22	0		1241	6.26	0
				1243	6.13	0		1242	6.21	0		1242	6.27	0
				1244	6.13	0		1243	6.21	0		1243	6.26	0
				1245	6.13	0		1244	6.22	0		1244	6.26	0
				1246	6.13	0		1245	6.21	0		1245	6.26	0
				1247	6.13	0		1246	6.21	0		1246	6.26	0
				1248	6.13	0		1247	6.22	0		1247	6.26	0
				1249	6.13	0		1248	6.21	0		1248	6.26	0
				1250	6.13	0		1249	6.21	0		1249	6.26	0
				1251	6.13	0		1250	6.21	0		1250	6.26	0
				1252	6.13	0		1251	6.21	0		1251	6.26	0
				1253	6.13	0		1252	6.21	0		1252	6.26	0
				1254	6.13	0		1253	6.21	0		1253	6.27	0
				1255	6.13	0		1254	6.21	0		1254	6.26	0
				1256	6.13	0		1255	6.21	0		1255	6.26	0
				1257	6.13	0		1256	6.21	0		1256	6.26	0
				1258	6.14	0		1257	6.21	0		1257	6.27	0
				1259	6.13	0		1258	6.21	0		1258	6.26	0
				1260	6.13	0		1259	6.21	0		1259	6.26	0
				1261	6.13	0		1260	6.21	0		1260	6.26	0
				1262	6.13	0		1261	6.21	0		1261	6.26	0
				1263	6.14	0		1262	6.21	0		1262	6.26	0
				1264	6.13	0		1263	6.21	0		1263	6.27	0
				1265	6.14	0		1264	6.21	0		1264	6.26	0
				1266	6.14	0		1265	6.21	0		1265	6.26	0
				1267	6.14	0		1266	6.21	0		1266	6.26	0
				1268	6.13	0		1267	6.21	0		1267	6.26	0
				1269	6.13	0		1268	6.21	0		1268	6.26	0
				1270	6.13	0		1269	6.21	0		1269	6.26	0
				1271	6.13	0		1270	6.21	0		1270	6.26	0
				1272	6.14	0		1271	6.21	0		1271	6.27	0
				1273	6.14	0		1272	6.21	0		1272	6.27	0
				1274	6.13	0		1273	6.21	0		1273	6.27	0
				1275	6.14	0		1274	6.21	0		1274	6.27	0
				1276	6.14	0		1275	6.21	0		1275	6.27	0
				1277	6.14	0		1276	6.21	0		1276	6.26	0
				1278	6.14	0		1277	6.21	0		1277	6.27	0
				1279	6.14	0		1278	6.21	0		1278	6.27	0
				1280	6.13	0		1279	6.21	0		1279	6.26	0
				1281	6.13	0		1280	6.21	0		1280	6.27	0
				1282	6.14	0		1281	6.21	0		1281	6.27	0
				1283	6.13	0		1282	6.21	0		1282	6.26	0
				1284	6.13	0		1283	6.22	0		1283	6.27	0
				1285	6.14	0		1284	6.21	0		1284	6.27	0
				1286	6.14	0		1285	6.21	0		1285	6.27	0
				1287	6.14	0		1286	6.21	0		1286	6.27	0
				1288	6.14	0		1287	6.21	0		1287	6.26	0
				1289	6.14	0		1288	6.21	0		1288	6.26	0
				1290	6.13	0		1289	6.21	0		1289	6.26	0
				1291	6.13	0		1290	6.21	0		1290	6.27	0
				1292	6.14	0		1291	6.21	0		1291	6.26	0
				1293	6.14	0		1292	6.21	0		1292	6.26	0
				1294	6.14	0		1293	6.21	0		1293	6.27	0
				1295	6.14	0		1294	6.21	0		1294	6.27	0
				1296	6.14	0		1295	6.22	0		1295	6.27	0
				1297	6.14	0		1296	6.21	0		1296	6.26	0
				1298	6.13	0		1297	6.22	0		1297	6.26	0
				1299	6.14	0		1298	6.21	0		1298	6.26	0
				1300	6.14	0		1299	6.21	0		1299	6.27	0
				1301	6.13	0		1300	6.21	0		1300	6.26	0
				1302	6.14	0		1301	6.21	0		1301	6.27	0
				1303	6.14	0		1302	6.22	0		1302	6.27	0
				1304	6.14	0		1303	6.21	0		1303	6.26	0
				1305	6.14	0		1304	6.22	0		1304	6.27	0
				1306	6.14	0		1305	6.21	0		1305	6.26	0
				1307	6.14	0		1306	6.22	0		1306	6.26	0
				1308	6.14	0		1307	6.21	0		1307	6.26	0
				1309	6.14	0		1308	6.22	0		1308	6.26	0
				1310	6.14	0		1309	6.21	0		1309	6.27	0
				1311	6.14	0		1310	6.21	0		1310	6.26	0
				1312	6.14	0		1311	6.21	0		1311	6.27	0
				1313	6.14	0		1312	6.21	0		1312	6.27	0
				1314	6.14	0		1313	6.21	0		1313	6.26	0
				1315	6.14	0		1314	6.21	0		1314	6.27	0
				1316	6.14	0		1315	6.21	0		1315	6.27	0
				1317	6.14	0		1316	6.21	0		1316	6.27	0
				1318	6.14	0		1317	6.21	0		1317	6.27	0
				1319	6.14	0		1318	6.21	0		1318	6.26	0
				1320	6.16	0		1319	6.21	0		1319	6.27	0
				1321	6.14	0		1320	6.21	0		1320	6.27	0
				1322	6.14	0		1321	6.22	0		1321	6.27	0
				1323	6.14	0		1322	6.21	0		1322	6.27	0
				1324	6.14	0		1323	6.21	0		1323	6.27	0
				1325	6.13	0		1324	6.21	0		1324	6.27	0
				1326	6.14	0		1325	6.22	0		1325	6.27	0
				1327	6.14	0		1326	6.21	0		1326	6.27	0
				1328	6.14	0		1327	6.21	0		1327	6.27	0
				1329	6.14	0		1328	6.21	0		1328	6.26	0
				1330	6.16	0		1329	6.21	0		1329	6.27	0
				1331	6.16	0		1330	6.21	0		1330	6.26	0
				1332	6.14	0		1331	6.21	0		1331	6.27	0
				1333	6.16	0		1332	6.21	0		1332	6.26	0
				1334	6.14	0		1333	6.21	0		1333	6.27	0
				1335	6.14	0		1334	6.21	0		1334	6.27	0
				1336	6.14	0		1335	6.21	0		1335	6.26	0
				1337	6.14	0		1336	6.21	0		1336	6.27	0
				1338	6.14	0		1337	6.21	0		1337	6.27	0
				1339	6.14	0		1338	6.21	0		1338	6.27	0
				1340	6.14	0		1339	6.21	0		1339	6.27	0
				1341	6.14	0		1340	6.22	0		1340	6.27	0
				1342	6.14	0		1341	6.21	0		1341	6.27	0
				1343	6.14	0		1342	6.21	0		1342	6.27	0
				1344	6.14	0		1343	6.21	0		1343	6.27	0
				1345	6.14	0		1344	6.22	0		1344	6.27	0
				1346	6.14	0		1345	6.21	0		1345	6.27	0
				1347	6.14	0		1346	6.21	0		1346	6.27	0
				1348	6.16	0		1347	6.22	0		1347	6.27	0
				1349	6.14	0		1348	6.21	0		1348	6.27	0
				1350	6.14	0		1349	6.21	0		1349	6.27	0
				1351	6.14	0		1350	6.21	0		1350	6.27	0
				1352	6.14	0		1351	6.22	0		1351	6.27	0
				1353	6.14	0		1352	6.21	0		1352	6.27	0
				1354	6.14	0		1353	6.21	0		1353	6.27	0
				1355	6.14	0		1354	6.21	0		1354	6.27	0
				1356	6.14	0		1355	6.21	0		1355	6.27	0
				1357	6.14	0		1356	6.21	0		1356	6.27	0
				1358	6.14	0		1357	6.21	0		1357	6.27	0
				1359	6.16	0		1358	6.21	0		1358	6.27	0
				1360	6.14	0		1359	6.21	0		1359	6.27	0
				1361	6.14	0		1360	6.21	0		1360	6.27	0
				1362	6.14	0		1361	6.21	0		1361	6.27	0
				1363	6.14	0		1362	6.21	0		1362	6.27	0
				1364	6.16	0		1363	6.21	0		1363	6.27	0
				1365	6.14	0		1364	6.21	0		1364	6.27	0
				1366	6.14	0		1365	6.22	0		1365	6.27	0
				1367	6.14	0		1366	6.21	0		1366	6.26	0
				1368	6.14	0		1367	6.21	0		1367	6.27	0
				1369	6.14	0		1368	6.22	0		1368	6.27	0
				1370	6.16	0		1369	6.21	0		1369	6.27	0
				1371	6.14	0		1370	6.22	0		1370	6.27	0
				1372	6.14	0		1371	6.21	0		1371	6.27	0
				1373	6.14	0		1372	6.21	0		1372	6.27	0
				1374	6.16	0		1373	6.21	0		1373	6.27	0
				1375	6.14	0		1374	6.21	0		1374	6.27	0
				1376	6.14	0		1375	6.21	0		1375	6.27	0
				1377	6.14	0		1376	6.21	0		1376	6.27	0
				1378	6.14	0		1377	6.21	0		1377	6.27	0
				1379	6.14	0		1378	6.22	0		1378	6.27	0
				1380	6.14	0		1379	6.21	0		1379	6.27	0
				1381	6.14	0		1380	6.21	0		1380	6.27	0
				1382	6.14	0		1381	6.22	0		1381	6.27	0
				1383	6.14	0		1382	6.21	0		1382	6.27	0
				1384	6.14	0		1383	6.21	0		1383	6.27	0
				1385	6.14	0		1384	6.22	0		1384	6.27	0
				1386	6.16	0		1385	6.21	0		1385	6.27	0
				1387	6.14	0		1386	6.21	0		1386	6.27	0
				1388	6.14	0		1387	6.22	0		1387	6.27	0
				1389	6.16	0		1388	6.21	0		1388	6.27	0
				1390	6.14	0		1389	6.21	0		1389	6.27	0
				1391	6.14	0		1390	6.21	0		1390	6.27	0
				1392	6.16	0		1391	6.21	0		1391	6.27	0
				1393	6.16	0		1392	6.21	0		1392	6.27	0
				1394	6.14	0		1393	6.22	0		1393	6.27	0
				1395	6.16	0		1394	6.21	0		1394	6.27	0
				1396	6.14	0		1395	6.21	0		1395	6.27	0
				1397	6.14	0		1396	6.21	0		1396	6.27	0
				1398	6.14	0		1397	6.22	0		1397	6.27	0
				1399	6.14	0		1398	6.21	0		1398	6.27	0
				1400	6.14	0		1399	6.22	0		1399	6.27	0
				1401	6.14	0		1400	6.22	0		1400	6.27	0
				1402	6.14	0		1401	6.21	0		1401	6.27	0
				1403	6.14	0		1402	6.21	0		1402	6.27	0
				1404	6.16	0		1403	6.21	0		1403	6.29	0
				1405	6.14	0		1404	6.22	0		1404	6.27	0
				1406	6.16	0		1405	6.21	0		1405	6.27	0
				1407	6.16	0		1406	6.21	0		1406	6.27	0
				1408	6.16	0		1407	6.21	0		1407	6.27	0
				1409	6.16	0		1408	6.21	0		1408	6.29	0
				1410	6.16	0		1409	6.21	0		1409	6.27	0
				1411	6.14	0		1410	6.21	0		1410	6.27	0
				1412	6.14	0		1411	6.21	0		1411	6.27	0
				1413	6.16	0		1412	6.22	0		1412	6.27	0
				1414	6.14	0		1413	6.21	0		1413	6.27	0
				1415	6.16	0		1414	6.22	0		1414	6.27	0
				1416	6.16	0		1415	6.21	0		1415	6.27	0
				1417	6.14	0		1416	6.21	0		1416	6.27	0
				1418	6.16	0		1417	6.21	0		1417	6.27	0
				1419	6.16	0		1418	6.21	0		1418	6.27	0
				1420	6.14	0		1419	6.21	0		1419	6.27	0
				1421	6.14	0		1420	6.21	0		1420	6.27	0
				1422	6.16	0		1421	6.21	0		1421	6.27	0
				1423	6.14	0		1422	6.22	0		1422	6.27	0
				1424	6.14	0		1423	6.21	0		1423	6.27	0
				1425	6.16	0		1424	6.22	0		1424	6.27	0
				1426	6.16	0		1425	6.21	0		1425	6.27	0
				1427	6.14	0		1426	6.21	0		1426	6.27	0
				1428	6.14	0		1427	6.22	0		1427	6.29	0
				1429	6.14	0		1428	6.21	0		1428	6.27	0
				1430	6.14	0		1429	6.21	0		1429	6.27	0
				1431	6.14	0		1430	6.21	0		1430	6.27	0
				1432	6.16	0		1431	6.21	0		1431	6.27	0
				1433	6.16	0		1432	6.21	0		1432	6.27	0
				1434	6.16	0		1433	6.22	0		1433	6.27	0
				1435	6.16	0		1434	6.21	0		1434	6.27	0
				1436	6.16	0		1435	6.22	0		1435	6.27	0
				1437	6.14	0		1436	6.22	0		1436	6.27	0
				1438	6.14	0		1437	6.22	0		1437	6.29	0
				1439	6.16	0		1438	6.22	0		1438	6.27	0
				1440	6.16	0		1439	6.22	0		1439	6.27	0
				1441	6.16	0		1440	6.21	0		1440	6.27	0
				1442	6.16	0		1441	6.22	0		1441	6.27	0
				1443	6.16	0		1442	6.21	0		1442	6.27	0
				1444	6.16	0		1443	6.21	0		1443	6.27	0
				1445	6.16	0		1444	6.21	0		1444	6.27	0
				1446	6.16	0		1445	6.22	0		1445	6.27	0
				1447	6.14	0		1446	6.21	0		1446	6.27	0
				1448	6.14	0		1447	6.21	0		1447	6.27	0
				1449	6.14	0		1448	6.22	0		1448	6.27	0
				1450	6.16	0		1449	6.22	0		1449	6.27	0
				1451	6.16	0		1450	6.21	0		1450	6.27	0
				1452	6.16	0		1451	6.21	0		1451	6.29	0
				1453	6.16	0		1452	6.21	0		1452	6.29	0
				1454	6.16	0		1453	6.21	0		1453	6.27	0
				1455	6.16	0		1454	6.22	0		1454	6.27	0
				1456	6.16	0		1455	6.21	0		1455	6.27	0
				1457	6.14	0		1456	6.21	0		1456	6.27	0
				1458	6.16	0		1457	6.22	0		1457	6.27	0
				1459	6.16	0		1458	6.22	0		1458	6.29	0
				1460	6.16	0		1459	6.21	0		1459	6.27	0
				1461	6.16	0		1460	6.22	0		1460	6.27	0
				1462	6.14	0		1461	6.21	0		1461	6.27	0
				1463	6.16	0		1462	6.21	0		1462	6.29	0
				1464	6.16	0		1463	6.22	0		1463	6.27	0
				1465	6.16	0		1464	6.22	0		1464	6.27	0
				1466	6.16	0		1465	6.22	0		1465	6.27	0
				1467	6.16	0		1466	6.21	0		1466	6.27	0
				1468	6.16	0		1467	6.21	0		1467	6.27	0
				1469	6.16	0		1468	6.22	0		1468	6.27	0
				1470	6.16	0		1469	6.21	0		1469	6.27	0
				1471	6.16	0		1470	6.21	0		1470	6.27	0
				1472	6.16	0		1471	6.21	0		1471	6.27	0
				1473	6.16	0		1472	6.22	0		1472	6.27	0
				1474	6.16	0		1473	6.22	0		1473	6.27	0
				1475	6.16	0		1474	6.22	0		1474	6.27	0
				1476	6.16	0		1475	6.21	0		1475	6.27	0
				1477	6.16	0		1476	6.22	0		1476	6.27	0
				1478	6.14	0		1477	6.22	0		1477	6.29	0
				1479	6.16	0		1478	6.22	0		1478	6.27	0
				1480	6.16	0		1479	6.21	0		1479	6.27	0
				1481	6.16	0		1480	6.22	0		1480	6.27	0
				1482	6.16	0		1481	6.21	0		1481	6.27	0
				1483	6.16	0		1482	6.21	0		1482	6.27	0
				1484	6.16	0		1483	6.22	0		1483	6.27	0
				1485	6.16	0		1484	6.22	0		1484	6.29	0
				1486	6.16	0		1485	6.21	0		1485	6.27	0
				1487	6.16	0		1486	6.22	0		1486	6.29	0
				1488	6.16	0		1487	6.22	0		1487	6.29	0
				1489	6.16	0		1488	6.21	0		1488	6.27	0
				1490	6.16	0		1489	6.21	0		1489	6.27	0
				1491	6.16	0		1490	6.21	0		1490	6.27	0
				1492	6.16	0		1491	6.21	0		1491	6.27	0
				1493	6.16	0		1492	6.21	0		1492	6.27	0
				1494	6.16	0		1493	6.22	0		1493	6.29	0
				1495	6.16	0		1494	6.22	0		1494	6.27	0
				1496	6.16	0		1495	6.22	0		1495	6.27	0
				1497	6.16	0		1496	6.21	0		1496	6.29	0
				1498	6.16	0		1497	6.21	0		1497	6.27	0
				1499	6.16	0		1498	6.21	0		1498	6.29	0
				1500	6.16	0		1499	6.21	0		1499	6.27	0
				1501	6.16	0		1500	6.22	0		1500	6.29	0
				1502	6.16	0		1501	6.22	0		1501	6.27	0
				1503	6.16	0		1502	6.21	0		1502	6.29	0
				1504	6.16	0		1503	6.22	0		1503	6.27	0
				1505	6.16	0		1504	6.22	0		1504	6.27	0
				1506	6.16	0		1505	6.22	0		1505	6.29	0
				1507	6.16	0		1506	6.21	0		1506	6.27	0
				1508	6.16	0		1507	6.21	0		1507	6.27	0
				1509	6.16	0		1508	6.22	0		1508	6.27	0
				1510	6.16	0		1509	6.21	0		1509	6.27	0
				1511	6.16	0		1510	6.22	0		1510	6.27	0
				1512	6.16	0		1511	6.22	0		1511	6.29	0
				1513	6.16	0		1512	6.21	0		1512	6.29	0
				1514	6.16	0		1513	6.22	0		1513	6.29	0
				1515	6.16	0		1514	6.21	0		1514	6.29	0
				1516	6.16	0		1515	6.22	0		1515	6.29	0
				1517	6.16	0		1516	6.22	0		1516	6.27	0
				1518	6.16	0		1517	6.22	0		1517	6.29	0
				1519	6.16	0		1518	6.22	0		1518	6.29	0
				1520	6.16	0		1519	6.22	0		1519	6.27	0
				1521	6.16	0		1520	6.22	0		1520	6.29	0
				1522	6.16	0		1521	6.22	0		1521	6.29	0
				1523	6.16	0		1522	6.21	0		1522	6.29	0
				1524	6.16	0		1523	6.22	0		1523	6.29	0
				1525	6.16	0		1524	6.22	0		1524	6.27	0
				1526	6.16	0		1525	6.22	0		1525	6.29	0
				1527	6.16	0		1526	6.22	0		1526	6.29	0
				1528	6.16	0		1527	6.22	0		1527	6.29	0
				1529	6.16	0		1528	6.21	0		1528	6.29	0
				1530	6.16	0		1529	6.22	0		1529	6.29	0
				1531	6.16	0		1530	6.21	0		1530	6.27	0
				1532	6.16	0		1531	6.22	0		1531	6.27	0
				1533	6.16	0		1532	6.22	0		1532	6.29	0
				1534	6.16	0		1533	6.22	0		1533	6.29	0
				1535	6.16	0		1534	6.22	0		1534	6.29	0
				1536	6.16	0		1535	6.21	0		1535	6.29	0
				1537	6.16	0		1536	6.21	0		1536	6.29	0
				1538	6.16	0		1537	6.22	0		1537	6.29	0
				1539	6.16	0		1538	6.22	0		1538	6.29	0
				1540	6.16	0		1539	6.22	0		1539	6.29	0
				1541	6.16	0		1540	6.22	0		1540	6.29	0
				1542	6.17	0		1541	6.21	0		1541	6.29	0
				1543	6.16	0		1542	6.22	0		1542	6.27	0
				1544	6.16	0		1543	6.22	0		1543	6.29	0
				1545	6.16	0		1544	6.22	0		1544	6.29	0
				1546	6.16	0		1545	6.21	0		1545	6.29	0
				1547	6.16	0		1546	6.22	0		1546	6.29	0
				1548	6.16	0		1547	6.22	0		1547	6.29	0
				1549	6.16	0		1548	6.22	0		1548	6.29	0
				1550	6.16	0		1549	6.22	0		1549	6.29	0
				1551	6.16	0		1550	6.22	0		1550	6.29	0
				1552	6.16	0		1551	6.21	0		1551	6.27	0
				1553	6.16	0		1552	6.22	0		1552	6.29	0
				1554	6.16	0		1553	6.22	0		1553	6.29	0
				1555	6.17	0		1554	6.22	0		1554	6.29	0
				1556	6.16	0		1555	6.22	0		1555	6.29	0
				1557	6.16	0		1556	6.22	0		1556	6.29	0
				1558	6.16	0		1557	6.22	0		1557	6.27	0
				1559	6.16	0		1558	6.21	0		1558	6.29	0
				1560	6.16	0		1559	6.22	0		1559	6.29	0
				1561	6.16	0		1560	6.22	0		1560	6.29	0
				1562	6.16	0		1561	6.22	0		1561	6.29	0
				1563	6.16	0		1562	6.22	0		1562	6.29	0
				1564	6.16	0		1563	6.22	0		1563	6.27	0
				1565	6.16	0		1564	6.22	0		1564	6.27	0
				1566	6.16	0		1565	6.22	0		1565	6.29	0
				1567	6.16	0		1566	6.22	0		1566	6.29	0
				1568	6.16	0		1567	6.22	0		1567	6.29	0
				1569	6.16	0		1568	6.22	0		1568	6.29	0
				1570	6.16	0		1569	6.22	0		1569	6.29	0
				1571	6.16	0		1570	6.22	0		1570	6.29	0
				1572	6.16	0		1571	6.22	0		1571	6.29	0
				1573	6.16	0		1572	6.22	0		1572	6.27	0
				1574	6.16	0		1573	6.21	0		1573	6.29	0
				1575	6.16	0		1574	6.22	0		1574	6.29	0
				1576	6.16	0		1575	6.22	0		1575	6.29	0
				1577	6.16	0		1576	6.22	0		1576	6.29	0
				1578	6.16	0		1577	6.22	0		1577	6.29	0
				1579	6.16	0		1578	6.22	0		1578	6.29	0
				1580	6.17	0		1579	6.22	0		1579	6.29	0
				1581	6.16	0		1580	6.21	0		1580	6.29	0
				1582	6.16	0		1581	6.22	0		1581	6.29	0
				1583	6.17	0		1582	6.22	0		1582	6.29	0
				1584	6.16	0		1583	6.21	0		1583	6.29	0
				1585	6.17	0		1584	6.21	0		1584	6.29	0
				1586	6.16	0		1585	6.22	0		1585	6.29	0
				1587	6.17	0		1586	6.22	0		1586	6.29	0
				1588	6.17	0		1587	6.22	0		1587	6.29	0
				1589	6.16	0		1588	6.22	0		1588	6.29	0
				1590	6.16	0		1589	6.22	0		1589	6.29	0
				1591	6.16	0		1590	6.22	0		1590	6.29	0
				1592	6.17	0		1591	6.22	0		1591	6.29	0
				1593	6.16	0		1592	6.21	0		1592	6.29	0
				1594	6.16	0		1593	6.22	0		1593	6.29	0
				1595	6.16	0		1594	6.22	0		1594	6.29	0
				1596	6.17	0		1595	6.22	0		1595	6.29	0
				1597	6.17	0		1596	6.22	0		1596	6.29	0
				1598	6.16	0		1597	6.22	0		1597	6.29	0
				1599	6.16	0		1598	6.21	0		1598	6.29	0
				1600	6.16	0		1599	6.22	0		1599	6.29	0
				1601	6.16	0		1600	6.22	0		1600	6.29	0
				1602	6.17	0		1601	6.22	0		1601	6.29	0
				1603	6.16	0		1602	6.21	0		1602	6.27	0
				1604	6.16	0		1603	6.22	0		1603	6.29	0
				1605	6.17	0		1604	6.22	0		1604	6.29	0
				1606	6.17	0		1605	6.22	0		1605	6.29	0
				1607	6.17	0		1606	6.22	0		1606	6.29	0
				1608	6.17	0		1607	6.22	0		1607	6.29	0
				1609	6.16	0		1608	6.22	0		1608	6.29	0
				1610	6.17	0		1609	6.22	0		1609	6.29	0
				1611	6.17	0		1610	6.22	0		1610	6.29	0
				1612	6.16	0		1611	6.22	0		1611	6.29	0
				1613	6.16	0		1612	6.22	0		1612	6.29	0
				1614	6.17	0		1613	6.22	0		1613	6.29	0
				1615	6.16	0		1614	6.21	0		1614	6.29	0
				1616	6.17	0		1615	6.22	0		1615	6.29	0
				1617	6.17	0		1616	6.22	0		1616	6.29	0
				1618	6.17	0		1617	6.21	0		1617	6.29	0
				1619	6.17	0		1618	6.21	0		1618	6.29	0
				1620	6.17	0		1619	6.22	0		1619	6.29	0
				1621	6.17	0		1620	6.22	0		1620	6.29	0
				1622	6.17	0		1621	6.22	0		1621	6.29	0
				1623	6.17	0		1622	6.21	0		1622	6.29	0
				1624	6.16	0		1623	6.22	0		1623	6.29	0
				1625	6.16	0		1624	6.22	0		1624	6.29	0
				1626	6.17	0		1625	6.22	0		1625	6.29	0
				1627	6.17	0		1626	6.22	0		1626	6.29	0
				1628	6.16	0		1627	6.22	0		1627	6.29	0
				1629	6.17	0		1628	6.22	0		1628	6.29	0
				1630	6.16	0		1629	6.22	0		1629	6.29	0
				1631	6.16	0		1630	6.22	0		1630	6.29	0
				1632	6.17	0		1631	6.22	0		1631	6.29	0
				1633	6.17	0		1632	6.22	0		1632	6.29	0
				1634	6.17	0		1633	6.22	0		1633	6.29	0
				1635	6.16	0		1634	6.22	0		1634	6.29	0
				1636	6.17	0		1635	6.22	0		1635	6.29	0
				1637	6.17	0		1636	6.22	0		1636	6.29	0
				1638	6.16	0		1637	6.22	0		1637	6.29	0
				1639	6.17	0		1638	6.22	0		1638	6.29	0
				1640	6.16	0		1639	6.21	0		1639	6.29	0
				1641	6.16	0		1640	6.22	0		1640	6.3	0
				1642	6.17	0		1641	6.22	0		1641	6.29	0
				1643	6.17	0		1642	6.22	0		1642	6.29	0
				1644	6.17	0		1643	6.22	0		1643	6.29	0
				1645	6.16	0		1644	6.22	0		1644	6.29	0
				1646	6.17	0		1645	6.22	0		1645	6.29	0
				1647	6.16	0		1646	6.22	0		1646	6.29	0
				1648	6.16	0		1647	6.22	0		1647	6.29	0
				1649	6.17	0		1648	6.22	0		1648	6.29	0
				1650	6.16	0		1649	6.22	0		1649	6.3	0
				1651	6.16	0		1650	6.22	0		1650	6.29	0
				1652	6.17	0		1651	6.21	0		1651	6.29	0
				1653	6.17	0		1652	6.22	0		1652	6.3	0
				1654	6.16	0		1653	6.22	0		1653	6.29	0
				1655	6.17	0		1654	6.22	0		1654	6.3	0
				1656	6.17	0		1655	6.21	0		1655	6.29	0
				1657	6.17	0		1656	6.22	0		1656	6.29	0
				1658	6.16	0		1657	6.21	0		1657	6.29	0
				1659	6.17	0		1658	6.22	0		1658	6.29	0
				1660	6.16	0		1659	6.22	0		1659	6.29	0
				1661	6.17	0		1660	6.22	0		1660	6.29	0
				1662	6.17	0		1661	6.22	0		1661	6.29	0
				1663	6.16	0		1662	6.22	0		1662	6.29	0
				1664	6.17	0		1663	6.22	0		1663	6.29	0
				1665	6.17	0		1664	6.21	0		1664	6.29	0
				1666	6.17	0		1665	6.22	0		1665	6.29	0
				1667	6.17	0		1666	6.22	0		1666	6.29	0
				1668	6.17	0		1667	6.22	0		1667	6.29	0
				1669	6.17	0		1668	6.22	0		1668	6.29	0
				1670	6.17	0		1669	6.22	0		1669	6.3	0
				1671	6.17	0		1670	6.22	0		1670	6.29	0
				1672	6.17	0		1671	6.22	0		1671	6.29	0
				1673	6.16	0		1672	6.22	0		1672	6.29	0
				1674	6.17	0		1673	6.22	0		1673	6.29	0
				1675	6.17	0		1674	6.22	0		1674	6.29	0
				1676	6.16	0		1675	6.22	0		1675	6.29	0
				1677	6.17	0		1676	6.22	0		1676	6.29	0
				1678	6.17	0		1677	6.22	0		1677	6.29	0
				1679	6.16	0		1678	6.22	0		1678	6.29	0
				1680	6.17	0		1679	6.22	0		1679	6.29	0
				1681	6.17	0		1680	6.22	0		1680	6.29	0
				1682	6.17	0		1681	6.22	0		1681	6.29	0
				1683	6.17	0		1682	6.22	0		1682	6.29	0
				1684	6.17	0		1683	6.22	0		1683	6.29	0
				1685	6.17	0		1684	6.22	0		1684	6.29	0
				1686	6.17	0		1685	6.22	0		1685	6.29	0
				1687	6.17	0		1686	6.22	0		1686	6.29	0
				1688	6.17	0		1687	6.21	0		1687	6.3	0
				1689	6.17	0		1688	6.22	0		1688	6.29	0
				1690	6.16	0		1689	6.21	0		1689	6.29	0
				1691	6.17	0		1690	6.22	0		1690	6.3	0
				1692	6.17	0		1691	6.21	0		1691	6.29	0
				1693	6.17	0		1692	6.22	0		1692	6.3	0
				1694	6.17	0		1693	6.22	0		1693	6.29	0
				1695	6.17	0		1694	6.22	0		1694	6.29	0
				1696	6.17	0		1695	6.22	0		1695	6.29	0
				1697	6.17	0		1696	6.22	0		1696	6.29	0
				1698	6.17	0		1697	6.22	0		1697	6.3	0
				1699	6.17	0		1698	6.22	0		1698	6.3	0
				1700	6.17	0		1699	6.22	0		1699	6.29	0
				1701	6.17	0		1700	6.22	0		1700	6.29	0
				1702	6.17	0		1701	6.22	0		1701	6.29	0
				1703	6.17	0		1702	6.22	0		1702	6.29	0
				1704	6.17	0		1703	6.21	0		1703	6.29	0
				1705	6.17	0		1704	6.22	0		1704	6.29	0
				1706	6.17	0		1705	6.22	0		1705	6.29	0
				1707	6.17	0		1706	6.22	0		1706	6.29	0
				1708	6.17	0		1707	6.22	0		1707	6.3	0
				1709	6.17	0		1708	6.22	0		1708	6.29	0
				1710	6.17	0		1709	6.21	0		1709	6.29	0
				1711	6.17	0		1710	6.22	0		1710	6.29	0
				1712	6.17	0		1711	6.22	0		1711	6.29	0
				1713	6.17	0		1712	6.21	0		1712	6.3	0
				1714	6.17	0		1713	6.22	0		1713	6.3	0
				1715	6.17	0		1714	6.22	0		1714	6.3	0
				1716	6.17	0		1715	6.22	0		1715	6.29	0
				1717	6.17	0		1716	6.22	0		1716	6.29	0
				1718	6.17	0		1717	6.21	0		1717	6.3	0
				1719	6.17	0		1718	6.22	0		1718	6.29	0
				1720	6.17	0		1719	6.22	0		1719	6.3	0
				1721	6.17	0		1720	6.22	0		1720	6.3	0
				1722	6.17	0		1721	6.22	0		1721	6.3	0
				1723	6.17	0		1722	6.22	0		1722	6.3	0
				1724	6.17	0		1723	6.22	0		1723	6.3	0
				1725	6.17	0		1724	6.22	0		1724	6.3	0
				1726	6.17	0		1725	6.22	0		1725	6.3	0
				1727	6.17	0		1726	6.22	0		1726	6.3	0
				1728	6.17	0		1727	6.22	0		1727	6.29	0
				1729	6.17	0		1728	6.22	0		1728	6.3	0
				1730	6.17	0		1729	6.22	0		1729	6.29	0
				1731	6.17	0		1730	6.22	0		1730	6.3	0
				1732	6.17	0		1731	6.22	0		1731	6.29	0
				1733	6.17	0		1732	6.22	0		1732	6.3	0
				1734	6.17	0		1733	6.22	0		1733	6.3	0
				1735	6.17	0		1734	6.22	0		1734	6.3	0
				1736	6.17	0		1735	6.22	0		1735	6.29	0
				1737	6.17	0		1736	6.22	0		1736	6.29	0
				1738	6.17	0		1737	6.22	0		1737	6.29	0
				1739	6.17	0		1738	6.22	0		1738	6.29	0
				1740	6.17	0		1739	6.22	0		1739	6.29	0
				1741	6.17	0		1740	6.22	0		1740	6.3	0
				1742	6.17	0		1741	6.22	0		1741	6.3	0
				1743	6.17	0		1742	6.22	0		1742	6.3	0
				1744	6.17	0		1743	6.22	0		1743	6.29	0
				1745	6.17	0		1744	6.22	0		1744	6.3	0
				1746	6.17	0		1745	6.22	0		1745	6.3	0
				1747	6.17	0		1746	6.22	0		1746	6.29	0
				1748	6.17	0		1747	6.22	0		1747	6.3	0
				1749	6.17	0		1748	6.22	0		1748	6.29	0
				1750	6.17	0		1749	6.22	0		1749	6.3	0
				1751	6.17	0		1750	6.22	0		1750	6.29	0
				1752	6.17	0		1751	6.22	0		1751	6.3	0
				1753	6.17	0		1752	6.22	0		1752	6.3	0
				1754	6.17	0		1753	6.22	0		1753	6.3	0
				1755	6.17	0		1754	6.22	0		1754	6.3	0
				1756	6.17	0		1755	6.22	0		1755	6.3	0
				1757	6.17	0		1756	6.22	0		1756	6.29	0
				1758	6.17	0		1757	6.22	0		1757	6.3	0
				1759	6.17	0		1758	6.22	0		1758	6.29	0
				1760	6.17	0		1759	6.22	0		1759	6.3	0
				1761	6.17	0		1760	6.22	0		1760	6.29	0
				1762	6.17	0		1761	6.22	0		1761	6.3	0
				1763	6.17	0		1762	6.22	0		1762	6.3	0
				1764	6.17	0		1763	6.22	0		1763	6.3	0
				1765	6.17	0		1764	6.22	0		1764	6.3	0
				1766	6.17	0		1765	6.22	0		1765	6.29	0
				1767	6.17	0		1766	6.22	0		1766	6.3	0
				1768	6.17	0		1767	6.22	0		1767	6.29	0
				1769	6.17	0		1768	6.22	0		1768	6.29	0
				1770	6.17	0		1769	6.22	0		1769	6.3	0
				1771	6.17	0		1770	6.22	0		1770	6.3	0
				1772	6.17	0		1771	6.24	0		1771	6.3	0
				1773	6.17	0		1772	6.22	0		1772	6.3	0
				1774	6.17	0		1773	6.22	0		1773	6.3	0
				1775	6.17	0		1774	6.22	0		1774	6.3	0
				1776	6.17	0		1775	6.22	0		1775	6.3	0
				1777	6.17	0		1776	6.22	0		1776	6.3	0
				1778	6.17	0		1777	6.22	0		1777	6.3	0
				1779	6.17	0		1778	6.22	0		1778	6.3	0
				1780	6.17	0		1779	6.22	0		1779	6.3	0
				1781	6.17	0		1780	6.22	0		1780	6.3	0
				1782	6.19	0		1781	6.22	0		1781	6.3	0
				1783	6.17	0		1782	6.22	0		1782	6.3	0
				1784	6.17	0		1783	6.22	0		1783	6.3	0
				1785	6.17	0		1784	6.22	0		1784	6.3	0
				1786	6.17	0		1785	6.22	0		1785	6.3	0
				1787	6.17	0		1786	6.22	0		1786	6.29	0
				1788	6.17	0		1787	6.22	0		1787	6.3	0
				1789	6.17	0		1788	6.24	0		1788	6.3	0
				1790	6.17	0		1789	6.24	0		1789	6.29	0
				1791	6.17	0		1790	6.22	0		1790	6.3	0
				1792	6.17	0		1791	6.22	0		1791	6.3	0
				1793	6.19	0		1792	6.22	0		1792	6.29	0
				1794	6.17	0		1793	6.22	0		1793	6.29	0
				1795	6.17	0		1794	6.22	0		1794	6.3	0
				1796	6.17	0		1795	6.22	0		1795	6.3	0
				1797	6.17	0		1796	6.22	0		1796	6.29	0
				1798	6.17	0		1797	6.22	0		1797	6.3	0
				1799	6.17	0		1798	6.22	0		1798	6.29	0
				1800	6.17	0		1799	6.22	0		1799	6.3	0
				1801	6.17	0		1800	6.22	0		1800	6.3	0
				1802	6.17	1		1801	6.22	1		1801	6.3	1
				1803	6.16	1		1802	6.21	1		1802	6.29	1
				1804	6.16	1		1803	6.21	1		1803	6.29	1
				1805	6.16	1		1804	6.21	1		1804	6.29	1
				1806	6.16	1		1805	6.21	1		1805	6.29	1
				1807	6.16	1		1806	6.22	1		1806	6.29	1
				1808	6.17	1		1807	6.22	1		1807	6.3	1
				1809	6.17	1		1808	6.22	1		1808	6.3	1
				1810	6.17	1		1809	6.22	1		1809	6.3	1
				1811	6.17	1		1810	6.24	1		1810	6.3	1
				1812	6.19	1		1811	6.22	1		1811	6.32	1
				1813	6.19	1		1812	6.24	1		1812	6.32	1
				1814	6.19	1		1813	6.24	1		1813	6.32	1
				1815	6.19	1		1814	6.24	1		1814	6.34	1
				1816	6.21	1		1815	6.26	1		1815	6.34	1
				1817	6.21	1		1816	6.26	1		1816	6.34	1
				1818	6.21	1		1817	6.27	1		1817	6.35	1
				1819	6.22	1		1818	6.27	1		1818	6.35	1
				1820	6.22	1		1819	6.27	1		1819	6.35	1
				1821	6.22	1		1820	6.29	1		1820	6.37	1
				1822	6.24	1		1821	6.29	1		1821	6.37	1
				1823	6.24	1		1822	6.29	1		1822	6.39	1
				1824	6.24	1		1823	6.3	1		1823	6.39	1
				1825	6.26	1		1824	6.3	1		1824	6.39	1
				1826	6.26	1		1825	6.3	1		1825	6.39	1
				1827	6.26	1		1826	6.3	1		1826	6.4	1
				1828	6.26	1		1827	6.32	1		1827	6.4	1
				1829	6.27	1		1828	6.32	1		1828	6.4	1
				1830	6.27	1		1829	6.34	1		1829	6.42	1
				1831	6.27	1		1830	6.34	1		1830	6.42	1
				1832	6.29	1		1831	6.35	1		1831	6.42	1
				1833	6.29	1		1832	6.34	1		1832	6.43	1
				1834	6.29	1		1833	6.35	1		1833	6.43	1
				1835	6.3	1		1834	6.35	1		1834	6.45	1
				1836	6.3	1		1835	6.37	1		1835	6.43	1
				1837	6.3	1		1836	6.37	1		1836	6.45	1
				1838	6.3	1		1837	6.37	1		1837	6.45	1
				1839	6.32	1		1838	6.39	1		1838	6.45	1
				1840	6.32	1		1839	6.39	1		1839	6.47	1
				1841	6.32	1		1840	6.39	1		1840	6.48	1
				1842	6.34	1		1841	6.39	1		1841	6.47	1
				1843	6.34	1		1842	6.4	1		1842	6.47	1
				1844	6.34	1		1843	6.39	1		1843	6.48	1
				1845	6.34	1		1844	6.4	1		1844	6.48	1
				1846	6.35	1		1845	6.42	1		1845	6.48	1
				1847	6.35	1		1846	6.42	1		1846	6.5	1
				1848	6.35	1		1847	6.42	1		1847	6.5	1
				1849	6.35	1		1848	6.42	1		1848	6.5	1
				1850	6.37	1		1849	6.42	1		1849	6.52	1
				1851	6.37	1		1850	6.43	1		1850	6.52	1
				1852	6.37	1		1851	6.43	1		1851	6.52	1
				1853	6.37	1		1852	6.43	1		1852	6.52	1
				1854	6.39	1		1853	6.43	1		1853	6.53	1
				1855	6.39	1		1854	6.43	1		1854	6.53	1
				1856	6.39	1		1855	6.45	1		1855	6.55	1
				1857	6.39	1		1856	6.45	1		1856	6.53	1
				1858	6.39	1		1857	6.45	1		1857	6.55	1
				1859	6.4	1		1858	6.47	1		1858	6.55	1
				1860	6.4	1		1859	6.47	1		1859	6.57	1
				1861	6.42	1		1860	6.47	1		1860	6.55	1
				1862	6.42	1		1861	6.47	1		1861	6.57	1
				1863	6.42	1		1862	6.47	1		1862	6.57	1
				1864	6.42	1		1863	6.47	1		1863	6.58	1
				1865	6.42	1		1864	6.48	1		1864	6.57	1
				1866	6.43	1		1865	6.48	1		1865	6.58	1
				1867	6.43	1		1866	6.5	1		1866	6.58	1
				1868	6.43	1		1867	6.5	1		1867	6.58	1
				1869	6.43	1		1868	6.5	1		1868	6.58	1
				1870	6.43	1		1869	6.5	1		1869	6.6	1
				1871	6.43	1		1870	6.5	1		1870	6.6	1
				1872	6.45	1		1871	6.52	1		1871	6.6	1
				1873	6.47	1		1872	6.5	1		1872	6.6	1
				1874	6.45	1		1873	6.52	1		1873	6.6	1
				1875	6.47	1		1874	6.52	1		1874	6.61	1
				1876	6.47	1		1875	6.52	1		1875	6.61	1
				1877	6.45	1		1876	6.52	1		1876	6.61	1
				1878	6.47	1		1877	6.53	1		1877	6.61	1
				1879	6.47	1		1878	6.53	1		1878	6.61	1
				1880	6.47	1		1879	6.53	1		1879	6.61	1
				1881	6.47	1		1880	6.55	1		1880	6.63	1
				1882	6.48	1		1881	6.53	1		1881	6.63	1
				1883	6.48	1		1882	6.55	1		1882	6.63	1
				1884	6.48	1		1883	6.55	1		1883	6.63	1
				1885	6.5	1		1884	6.55	1		1884	6.65	1
				1886	6.48	1		1885	6.55	1		1885	6.65	1
				1887	6.48	1		1886	6.55	1		1886	6.65	1
				1888	6.5	1		1887	6.55	1		1887	6.65	1
				1889	6.5	1		1888	6.55	1		1888	6.66	1
				1890	6.5	1		1889	6.57	1		1889	6.66	1
				1891	6.52	1		1890	6.57	1		1890	6.66	1
				1892	6.5	1		1891	6.58	1		1891	6.66	1
				1893	6.52	1		1892	6.57	1		1892	6.66	1
				1894	6.52	1		1893	6.57	1		1893	6.66	1
				1895	6.52	1		1894	6.58	1		1894	6.66	1
				1896	6.52	1		1895	6.58	1		1895	6.68	1
				1897	6.52	1		1896	6.58	1		1896	6.68	1
				1898	6.53	1		1897	6.58	1		1897	6.68	1
				1899	6.53	1		1898	6.6	1		1898	6.68	1
				1900	6.53	1		1899	6.58	1		1899	6.68	1
				1901	6.53	1		1900	6.6	1		1900	6.68	1
				1902	6.53	1		1901	6.6	1		1901	6.7	1
				1903	6.53	1		1902	6.6	1		1902	6.7	1
				1904	6.53	1		1903	6.6	1		1903	6.7	1
				1905	6.53	1		1904	6.6	1		1904	6.7	1
				1906	6.55	1		1905	6.6	1		1905	6.7	1
				1907	6.55	1		1906	6.61	1		1906	6.7	1
				1908	6.55	1		1907	6.61	1		1907	6.7	1
				1909	6.55	1		1908	6.61	1		1908	6.7	1
				1910	6.55	1		1909	6.61	1		1909	6.7	1
				1911	6.55	1		1910	6.63	1		1910	6.71	1
				1912	6.57	1		1911	6.61	1		1911	6.71	1
				1913	6.57	1		1912	6.61	1		1912	6.73	1
				1914	6.57	1		1913	6.63	1		1913	6.71	1
				1915	6.57	1		1914	6.63	1		1914	6.73	1
				1916	6.57	1		1915	6.63	1		1915	6.73	1
				1917	6.58	1		1916	6.63	1		1916	6.73	1
				1918	6.57	1		1917	6.63	1		1917	6.73	1
				1919	6.58	1		1918	6.63	1		1918	6.73	1
				1920	6.58	1		1919	6.65	1		1919	6.73	1
				1921	6.58	1		1920	6.65	1		1920	6.74	1
				1922	6.58	1		1921	6.65	1		1921	6.74	1
				1923	6.58	1		1922	6.65	1		1922	6.74	1
				1924	6.6	1		1923	6.65	1		1923	6.74	1
				1925	6.58	1		1924	6.65	1		1924	6.74	1
				1926	6.6	1		1925	6.66	1		1925	6.76	1
				1927	6.6	1		1926	6.65	1		1926	6.74	1
				1928	6.6	1		1927	6.66	1		1927	6.76	1
				1929	6.6	1		1928	6.66	1		1928	6.76	1
				1930	6.6	1		1929	6.66	1		1929	6.76	1
				1931	6.6	1		1930	6.66	1		1930	6.76	1
				1932	6.6	1		1931	6.68	1		1931	6.76	1
				1933	6.6	1		1932	6.68	1		1932	6.78	1
				1934	6.61	1		1933	6.66	1		1933	6.78	1
				1935	6.61	1		1934	6.66	1		1934	6.78	1
				1936	6.61	1		1935	6.68	1		1935	6.78	1
				1937	6.61	1		1936	6.68	1		1936	6.78	1
				1938	6.61	1		1937	6.68	1		1937	6.78	1
				1939	6.63	1		1938	6.68	1		1938	6.78	1
				1940	6.63	1		1939	6.68	1		1939	6.78	1
				1941	6.61	1		1940	6.68	1		1940	6.78	1
				1942	6.61	1		1941	6.68	1		1941	6.78	1
				1943	6.63	1		1942	6.7	1		1942	6.79	1
				1944	6.63	1		1943	6.68	1		1943	6.78	1
				1945	6.65	1		1944	6.7	1		1944	6.78	1
				1946	6.63	1		1945	6.7	1		1945	6.79	1
				1947	6.63	1		1946	6.71	1		1946	6.79	1
				1948	6.63	1		1947	6.7	1		1947	6.79	1
				1949	6.65	1		1948	6.71	1		1948	6.79	1
				1950	6.65	1		1949	6.7	1		1949	6.79	1
				1951	6.65	1		1950	6.71	1		1950	6.79	1
				1952	6.65	1		1951	6.71	1		1951	6.81	1
				1953	6.65	1		1952	6.7	1		1952	6.81	1
				1954	6.65	1		1953	6.71	1		1953	6.81	1
				1955	6.65	1		1954	6.7	1		1954	6.81	1
				1956	6.65	1		1955	6.71	1		1955	6.81	1
				1957	6.66	1		1956	6.71	1		1956	6.83	1
				1958	6.66	1		1957	6.71	1		1957	6.81	1
				1959	6.65	1		1958	6.71	1		1958	6.81	1
				1960	6.66	1		1959	6.73	1		1959	6.83	1
				1961	6.66	1		1960	6.71	1		1960	6.83	1
				1962	6.66	1		1961	6.71	1		1961	6.83	1
				1963	6.66	1		1962	6.71	1		1962	6.83	1
				1964	6.66	1		1963	6.71	1		1963	6.83	1
				1965	6.66	1		1964	6.73	1		1964	6.83	1
				1966	6.66	1		1965	6.73	1		1965	6.84	1
				1967	6.66	1		1966	6.73	1		1966	6.83	1
				1968	6.68	1		1967	6.73	1		1967	6.83	1
				1969	6.68	1		1968	6.73	1		1968	6.83	1
				1970	6.68	1		1969	6.73	1		1969	6.83	1
				1971	6.68	1		1970	6.73	1		1970	6.84	1
				1972	6.68	1		1971	6.73	1		1971	6.84	1
				1973	6.68	1		1972	6.73	1		1972	6.84	1
				1974	6.7	1		1973	6.74	1		1973	6.84	1
				1975	6.68	1		1974	6.74	1		1974	6.84	1
				1976	6.68	1		1975	6.74	1		1975	6.84	1
				1977	6.68	1		1976	6.73	1		1976	6.86	1
				1978	6.68	1		1977	6.74	1		1977	6.86	1
				1979	6.7	1		1978	6.74	1		1978	6.86	1
				1980	6.7	1		1979	6.74	1		1979	6.86	1
				1981	6.7	1		1980	6.74	1		1980	6.86	1
				1982	6.7	1		1981	6.74	1		1981	6.87	1
				1983	6.7	1		1982	6.76	1		1982	6.86	1
				1984	6.7	1		1983	6.76	1		1983	6.86	1
				1985	6.71	1		1984	6.76	1		1984	6.86	1
				1986	6.71	1		1985	6.76	1		1985	6.87	1
				1987	6.7	1		1986	6.76	1		1986	6.86	1
				1988	6.71	1		1987	6.76	1		1987	6.86	1
				1989	6.71	1		1988	6.76	1		1988	6.86	1
				1990	6.71	1		1989	6.76	1		1989	6.87	1
				1991	6.71	1		1990	6.76	1		1990	6.87	1
				1992	6.71	1		1991	6.76	1		1991	6.87	1
				1993	6.71	1		1992	6.76	1		1992	6.87	1
				1994	6.71	1		1993	6.76	1		1993	6.87	1
				1995	6.71	1		1994	6.78	1		1994	6.87	1
				1996	6.71	1		1995	6.78	1		1995	6.87	1
				1997	6.71	1		1996	6.78	1		1996	6.87	1
				1998	6.71	1		1997	6.78	1		1997	6.87	1
				1999	6.71	1		1998	6.78	1		1998	6.89	1
[truncated: 3,187 more rows]

## Sheet: Fig 1c
Wavelength	Absorbance pH6	Absorbance pH8
380	0.2298	0.1299
382	0.2233	0.1294
384	0.2173	0.1303
386	0.21	0.1313
388	0.2051	0.1329
390	0.2045	0.1351
392	0.2086	0.1359
394	0.2198	0.1365
396	0.2356	0.1378
398	0.2546	0.1399
400	0.2711	0.1419
402	0.2825	0.1452
404	0.2846	0.1486
406	0.2785	0.1507
408	0.2636	0.1529
410	0.2376	0.1551
412	0.2122	0.1578
414	0.1833	0.1617
416	0.1596	0.1661
418	0.1337	0.1716
420	0.1175	0.1773
422	0.1035	0.1834
424	0.0917	0.1914
426	0.084	0.199
428	0.0786	0.2079
430	0.0737	0.2175
432	0.0711	0.2265
434	0.0687	0.2345
436	0.0679	0.2435
438	0.0675	0.2517
440	0.0674	0.2596
442	0.0671	0.2664
444	0.0668	0.2725
446	0.0673	0.2783
448	0.0669	0.2834
450	0.0677	0.289
452	0.0668	0.2904
454	0.0675	0.292
456	0.067	0.2911
458	0.0666	0.2881
460	0.0659	0.2826
462	0.0647	0.2756
464	0.0642	0.2656
466	0.0626	0.2535
468	0.0617	0.2396
470	0.06	0.224
472	0.0588	0.2067
474	0.0572	0.1905
476	0.0552	0.1704
478	0.0529	0.1532
480	0.0513	0.1352
482	0.0502	0.1202
484	0.0486	0.1097
486	0.0474	0.0989
488	0.0469	0.0894
490	0.0463	0.0801
492	0.045	0.0724
494	0.0449	0.0668
496	0.0446	0.0609
498	0.0437	0.0561
500	0.043	0.0526
502	0.0429	0.0498
504	0.0427	0.048
506	0.0428	0.0463
508	0.042	0.0452
510	0.0422	0.0443
512	0.042	0.0434
514	0.0418	0.043
516	0.0419	0.0425
518	0.0425	0.0428
520	0.0417	0.042
522	0.0418	0.042
524	0.042	0.0423
526	0.0419	0.0421
528	0.0417	0.0417
530	0.0415	0.0415
532	0.0413	0.0415
534	0.0419	0.0419
536	0.0413	0.0419
538	0.0416	0.0416
540	0.0416	0.0416
542	0.0414	0.0416
544	0.0413	0.0415
546	0.0416	0.0417
548	0.0414	0.0412
550	0.0414	0.0415

## Sheet: Fig 1d
Time (min	Average Ratio	SD		Average Ratio	SD		488			405				488 single measurements														405 measurements
	(normalized)			(not normalized)										Area1	Mean1	StdDev1	Area2	Mean2	StdDev2	Area3	Mean3	StdDev3	Area4	Mean4	StdDev4			Area1	Mean1	StdDev1	Area2	Mean2	StdDev2	Area3	Mean3	StdDev3	Area4	Mean4	StdDev4
0	1.00001	0.0485972		0.779481	0.0365539		65.2965	1.36903		83.7692	3.51389		1	58681.9	66.396	15.673	65369.9	64.813	15.557	52065.8	66.401	15.567	49026.6	63.576	15.883		1	58681.9	87.324	15.34	65369.9	86.179	14.655	52065.8	80.15	11.208	49026.6	81.424	15.775
1	0.97894	0.0488784		0.781327	0.0372771		66.2112	1.44585		84.742	3.59469		2	58681.9	67.335	15.798	65369.9	65.709	15.701	52065.8	67.411	15.708	49026.6	64.39	15.901		2	58681.9	88.343	15.48	65369.9	87.242	14.768	52065.8	81.007	11.178	49026.6	82.376	16.011
2	1.00365	0.0465003		0.78004	0.0385605		65.8305	1.47557		84.3937	3.7184		3	58681.9	66.982	15.736	65369.9	65.204	15.65	52065.8	67.097	15.63	49026.6	64.039	15.778		3	58681.9	88.038	15.293	65369.9	87.09	14.765	52065.8	80.58	11.204	49026.6	81.867	15.816
3	1.01356	0.0543944		0.777594	0.0379403		64.8445	1.36996		83.3913	3.66761		4	58681.9	65.909	15.534	65369.9	64.33	15.504	52065.8	65.998	15.432	49026.6	63.141	15.648		4	58681.9	87.074	15.196	65369.9	85.928	14.635	52065.8	79.569	11.089	49026.6	80.994	15.695
4	1.00953	0.0459736		0.770908	0.0359352		64.1842	1.26204		83.258	3.51882		5	58681.9	65.203	15.42	65369.9	63.615	15.478	52065.8	65.247	15.388	49026.6	62.672	15.601		5	58681.9	86.771	15.136	65369.9	85.735	14.562	52065.8	79.659	11.081	49026.6	80.867	15.615
5	1.01087	0.044124		0.771097	0.0372363		63.8353	1.27449		82.785	3.64001		6	58681.9	64.699	15.35	65369.9	63.35	15.338	52065.8	65.028	15.295	49026.6	62.264	15.595		6	58681.9	86.421	15.121	65369.9	85.353	14.436	52065.8	79.096	11.069	49026.6	80.27	15.513
6	1.00605	0.0443343		0.76394	0.0380997		62.9887	1.2845		82.4525	3.75266		7	58681.9	64.042	15.165	65369.9	62.538	15.218	52065.8	64.002	15.101	49026.6	61.373	15.268		7	58681.9	86.225	15.244	65369.9	85.062	14.536	52065.8	78.613	10.94	49026.6	79.91	15.599
7	1.02104	0.0482967		0.750078	0.0359114		62.4942	1.33307		83.317	3.57116		8	58681.9	63.593	15.154	65369.9	61.923	15.071	52065.8	63.583	15.119	49026.6	60.878	15.175		8	58681.9	86.937	15.22	65369.9	85.762	14.576	52065.8	79.658	11.143	49026.6	80.911	15.643
8	1.03377	0.0481539		0.755517	0.0341387		62.4055	1.25393		82.5998	3.34302		9	58681.9	63.307	15.151	65369.9	61.98	15.08	52065.8	63.511	15.057	49026.6	60.824	15.367		9	58681.9	85.977	14.973	65369.9	84.882	14.412	52065.8	79.1	11.071	49026.6	80.44	15.595
9	1.03725	0.0519078		0.750758	0.0364844		62.7383	1.31758		83.5665	3.66226		10	58681.9	63.929	15.13	65369.9	62.303	15.146	52065.8	63.648	15.067	49026.6	61.073	15.319		10	58681.9	87.249	15.197	65369.9	86.123	14.539	52065.8	79.865	11.097	49026.6	81.029	15.619
10	1.06013	0.0452191		0.734939	0.0366955		61.772	1.22257		84.0505	3.85286		11	58681.9	62.82	15.039	65369.9	61.249	14.918	52065.8	62.729	14.686	49026.6	60.29	15.179		11	58681.9	87.851	15.285	65369.9	86.815	14.712	52065.8	80.098	11.073	49026.6	81.438	15.749
11	1.23347	0.078772		0.753493	0.0349101		61.8687	1.14722		82.1092	3.48624		12	58681.9	62.739	14.925	65369.9	61.438	14.905	52065.8	62.855	14.933	49026.6	60.443	15.079		12	58681.9	85.597	15.095	65369.9	84.565	14.414	52065.8	78.588	11.059	49026.6	79.687	15.367
12	1.41471	0.0858899		0.76093	0.0408366		62.554	1.23754		82.2072	4.10108		13	58681.9	63.489	15.09	65369.9	62.048	15.034	52065.8	63.638	14.995	49026.6	61.041	15.275		13	58681.9	86.18	14.991	65369.9	85.246	14.573	52065.8	78.046	10.92	49026.6	79.357	15.301
13	1.44884	0.0966942		0.757906	0.0345147		62.5233	1.33881		82.4947	3.31556		14	58681.9	63.642	15.071	65369.9	61.932	15.022	52065.8	63.608	14.996	49026.6	60.911	15.226		14	58681.9	85.825	14.826	65369.9	84.798	14.53	52065.8	79.08	11.189	49026.6	80.276	15.588
14	1.46271	0.0943249		0.758908	0.0331261		63.073	1.24385		83.1102	3.23638		15	58681.9	64.067	15.253	65369.9	62.59	15.214	52065.8	64.1	15.128	49026.6	61.535	15.372		15	58681.9	86.363	15.199	65369.9	85.328	14.409	52065.8	79.682	11.163	49026.6	81.068	15.826
15	1.49376	0.097531		0.755293	0.033284		62.8708	1.2121		83.2403	3.29853		16	58681.9	63.759	15.133	65369.9	62.357	15.053	52065.8	63.965	15.039	49026.6	61.402	15.393		16	58681.9	86.564	15.17	65369.9	85.496	14.509	52065.8	79.765	11.092	49026.6	81.136	15.797
16	1.28208	0.0678875		0.766548	0.0362588		63.1713	1.27872		82.41	3.52313		17	58681.9	64.243	15.296	65369.9	62.577	15.151	52065.8	64.215	15.211	49026.6	61.65	15.29		17	58681.9	85.904	15.085	65369.9	84.902	14.371	52065.8	78.745	10.993	49026.6	80.089	15.502
17	1.21226	0.0615773		0.776105	0.0361516		64.3922	1.2788		82.9685	3.49589		18	58681.9	65.331	15.281	65369.9	63.78	15.239	52065.8	65.57	15.266	49026.6	62.888	15.577		18	58681.9	86.431	15.093	65369.9	85.441	14.551	52065.8	79.312	11.104	49026.6	80.69	15.668
18	1.09379	0.0617471		0.778716	0.0389698		64.547	1.26538		82.889	3.81654		19	58681.9	65.633	15.49	65369.9	64.001	15.254	52065.8	65.538	15.375	49026.6	63.016	15.695		19	58681.9	86.727	15.178	65369.9	85.556	14.515	52065.8	79.046	11.068	49026.6	80.227	15.69
19	1.06432	0.0553607		0.795895	0.0339482		65.2387	1.29262		81.969	3.09621		20	58681.9	66.276	15.525	65369.9	64.662	15.465	52065.8	66.331	15.365	49026.6	63.686	15.589		20	58681.9	85.114	15.014	65369.9	84.043	14.318	52065.8	78.671	11.011	49026.6	80.048	15.544
20	1.05525	0.0542336		0.92603	0.0591381		80.1815	2.80229		86.5863	4.62803		21	58681.9	82.609	16.764	65369.9	79.238	16.503	52065.8	82.239	16.7	49026.6	76.64	16.418		21	58681.9	91.2	16.533	65369.9	89.896	16.154	52065.8	82.066	11.901	49026.6	83.183	16.914
21	1.03038	0.0543966		1.0621	0.0644818		88.9708	3.31771		83.769	4.0134		22	58681.9	92.136	17.669	65369.9	88.314	17.389	52065.8	90.833	17.586	49026.6	84.6	17.305		22	58681.9	87.809	16.125	65369.9	86.57	15.694	52065.8	79.734	11.603	49026.6	80.963	16.563
22	1.04194	0.0545039		1.08771	0.0725932		91.3847	3.82012		84.0155	4.37096		23	58681.9	95.103	17.848	65369.9	91.168	17.731	52065.8	93.082	17.74	49026.6	86.186	17.28		23	58681.9	88.347	16.333	65369.9	87.165	15.768	52065.8	79.704	11.735	49026.6	80.846	16.634
23	1.04641	0.0604876		1.09813	0.0708144		92.604	3.7812		84.329	4.20908		24	58681.9	96.182	18.052	65369.9	92.082	17.882	52065.8	94.622	18.028	49026.6	87.53	17.552		24	58681.9	88.595	16.56	65369.9	87.219	15.87	52065.8	80.046	11.806	49026.6	81.456	16.89
24	1.04518	0.0510277		1.12144	0.0732214		94.4985	3.63072		84.2655	4.44849		25	58681.9	97.776	18.237	65369.9	93.844	18.205	52065.8	96.718	18.161	49026.6	89.656	17.893		25	58681.9	88.695	16.549	65369.9	87.428	16.076	52065.8	79.789	11.777	49026.6	81.15	16.875
25	1.02285	0.0482953		0.962525	0.0509665		79.8202	2.32005		82.928	3.67041		26	58681.9	81.972	16.666	65369.9	79.508	16.552	52065.8	81.106	16.74	49026.6	76.695	16.755		26	58681.9	86.62	15.517	65369.9	85.448	14.884	52065.8	79.067	11.352	49026.6	80.577	16.219
26	1.14134	0.074833		0.910101	0.0462292		75.2382	1.85734		82.6702	3.67003		27	58681.9	76.78	16.41	65369.9	74.83	16.333	52065.8	76.564	16.386	49026.6	72.779	16.541		27	58681.9	86.264	15.49	65369.9	85.324	14.935	52065.8	78.863	11.239	49026.6	80.23	15.997
27	1.24826	0.0825746		0.821166	0.0463566		68.9752	1.94311		83.9968	4.10918		28	58681.9	70.748	15.988	65369.9	68.472	15.728	52065.8	70.228	15.992	49026.6	66.453	15.908		28	58681.9	88.041	15.748	65369.9	86.968	15.097	52065.8	79.832	11.364	49026.6	81.146	16.229
28	1.30816	0.0879623		0.799038	0.041562		67.3407	1.775		84.2773	3.77916		29	58681.9	68.627	15.785	65369.9	66.496	15.821	52065.8	68.989	15.838	49026.6	65.251	15.916		29	58681.9	87.962	15.795	65369.9	87.006	15.265	52065.8	80.278	11.54	49026.6	81.863	16.444
29	1.39306	0.0909386		0.792226	0.0407159		66.8187	1.78355		84.343	3.70426		30	58681.9	68.241	15.936	65369.9	65.98	15.85	52065.8	68.35	15.849	49026.6	64.704	15.907		30	58681.9	87.988	15.737	65369.9	86.999	15.22	52065.8	80.495	11.479	49026.6	81.89	16.46
30	1.43343	0.0928851		0.773559	0.0408383		66.001	1.85511		85.3213	3.81287		31	58681.9	67.559	15.938	65369.9	65.19	15.831	52065.8	67.493	15.834	49026.6	63.762	15.669		31	58681.9	89.092	16.076	65369.9	88.031	15.387	52065.8	81.355	11.493	49026.6	82.807	16.536
31	1.27131	0.0619132		0.782233	0.0409188		66.6857	1.89392		85.2505	3.74498		32	58681.9	68.299	15.937	65369.9	66.029	15.832	52065.8	68.114	15.834	49026.6	64.301	16.007		32	58681.9	88.978	16.01	65369.9	87.853	15.241	52065.8	81.257	11.504	49026.6	82.914	16.51
32	1.1939	0.055335		0.785591	0.045411		67.3365	1.86666		85.7145	4.34779		33	58681.9	68.809	16.117	65369.9	66.376	15.908	52065.8	68.982	16.144	49026.6	65.179	16.213		33	58681.9	89.915	16.273	65369.9	88.957	15.554	52065.8	81.34	11.64	49026.6	82.646	16.431
33	1.14066	0.0581531		0.78467	0.038309		66.9562	1.77739		85.3305	3.49638		34	58681.9	68.407	16.175	65369.9	66.133	15.943	52065.8	68.445	16.009	49026.6	64.84	16.14		34	58681.9	88.759	16.112	65369.9	87.827	15.307	52065.8	81.615	11.497	49026.6	83.121	16.675
34	1.09565	0.0565458		0.767907	0.0362577		65.816	1.79142		85.7083	3.30674		35	58681.9	67.37	15.947	65369.9	65.07	15.714	52065.8	67.191	15.884	49026.6	63.633	15.882		35	58681.9	89.016	16.092	65369.9	87.959	15.461	52065.8	82.108	11.603	49026.6	83.75	16.655
35	1.07923	0.0521398		0.856864	0.0561809		76.341	3.07973		89.0935	4.60485		36	58681.9	79.07	16.362	65369.9	75.204	16.15	52065.8	78.582	16.386	49026.6	72.508	16.016		36	58681.9	93.642	17.565	65369.9	92.41	16.862	52065.8	84.455	12.301	49026.6	85.867	17.807
36	1.05328	0.0538978		0.937133	0.0619929		82.9287	3.38675		88.492	4.60515		37	58681.9	85.921	17.009	65369.9	81.916	16.729	52065.8	85.291	17.047	49026.6	78.587	16.533		37	58681.9	93.119	17.559	65369.9	91.727	16.822	52065.8	83.912	12.264	49026.6	85.21	17.688
37	1.05773	0.0544682		0.982103	0.0660377		86.7555	3.48417		88.3365	4.76401		38	58681.9	90.059	17.34	65369.9	86.013	17.168	52065.8	88.767	17.397	49026.6	82.183	16.924		38	58681.9	93.087	17.574	65369.9	91.725	16.922	52065.8	83.59	12.292	49026.6	84.944	17.673
38	1.04411	0.0526301		1.04584	0.0682721		90.6495	3.5572		86.6763	4.52178		39	58681.9	93.909	17.735	65369.9	89.885	17.598	52065.8	92.84	17.614	49026.6	85.964	17.428		39	58681.9	91.106	17.294	65369.9	89.944	16.593	52065.8	81.987	11.975	49026.6	83.668	17.441
39	1.02541	0.0530718		1.07615	0.0697335		92.853	3.63053		86.2825	4.45849		40	58681.9	96.229	18.014	65369.9	92.061	17.95	52065.8	95.038	18.017	49026.6	88.084	17.716		40	58681.9	90.666	17.114	65369.9	89.506	16.66	52065.8	81.739	12.011	49026.6	83.219	17.252
40	1.00184	0.0499534		0.954434	0.0464813		80.4325	2.23688		84.2725	3.36911		41	58681.9	82.431	16.829	65369.9	80.153	16.643	52065.8	81.748	16.663	49026.6	77.398	16.691		41	58681.9	87.583	16.102	65369.9	86.631	15.369	52065.8	80.583	11.402	49026.6	82.293	16.597
41	1.09566	0.0710593		0.896323	0.0415428		75.5885	1.78134		84.3317	3.36563		42	58681.9	77.109	16.475	65369.9	75.091	16.563	52065.8	76.871	16.358	49026.6	73.283	16.634		42	58681.9	87.674	15.922	65369.9	86.66	15.286	52065.8	80.686	11.434	49026.6	82.307	16.64
42	1.24656	0.0819808		0.856353	0.0436584		72.3725	1.78876		84.5125	3.76841		43	58681.9	73.763	16.245	65369.9	71.834	16.321	52065.8	73.819	16.299	49026.6	70.074	16.374		43	58681.9	88.179	16.007	65369.9	87.234	15.441	52065.8	80.497	11.364	49026.6	82.14	16.489
43	1.33252	0.0881838		0.822556	0.0424517		70.943	1.81619		86.247	3.86493		44	58681.9	72.448	16.44	65369.9	70.235	16.197	52065.8	72.39	16.298	49026.6	68.699	16.294		44	58681.9	90.008	16.248	65369.9	89.036	15.636	52065.8	82.124	11.555	49026.6	83.82	16.879
44	1.38018	0.083561		0.810233	0.039144		69.6867	1.77839		86.0083	3.52821		45	58681.9	71.082	16.383	65369.9	68.826	16.222	52065.8	71.244	16.175	49026.6	67.595	16.255		45	58681.9	89.51	16.377	65369.9	88.468	15.64	52065.8	82.233	11.622	49026.6	83.822	16.848
45	1.38407	0.087254		0.790746	0.0404638		69.251	1.82389		87.5767	3.84229		46	58681.9	70.868	16.394	65369.9	68.428	16.327	52065.8	70.639	16.227	49026.6	67.069	16.39		46	58681.9	91.332	16.578	65369.9	90.32	15.992	52065.8	83.448	11.978	49026.6	85.207	17.346
46	1.25915	0.0714973		0.79409	0.040892		68.5628	1.83688		86.3413	3.79706		47	58681.9	70.114	16.379	65369.9	67.707	16.095	52065.8	70.051	16.102	49026.6	66.379	16.443		47	58681.9	90.064	16.479	65369.9	89.06	15.82	52065.8	82.328	11.642	49026.6	83.913	17.055
47	1.17389	0.0558122		0.783865	0.0395121		67.9505	1.84566		86.6865	3.68094		48	58681.9	69.479	16.399	65369.9	67.179	16.309	52065.8	69.443	16.144	49026.6	65.701	16.378		48	58681.9	90.323	16.414	65369.9	89.274	15.868	52065.8	82.75	11.711	49026.6	84.399	17.122
48	1.11811	0.0560168		0.769825	0.0398437		66.765	1.7782		86.7275	3.84879		49	58681.9	68.284	16.096	65369.9	66.013	15.972	52065.8	68.159	15.927	49026.6	64.604	16.132		49	58681.9	90.572	16.552	65369.9	89.378	15.849	52065.8	82.602	11.669	49026.6	84.358	17.165
49	1.07989	0.0571272		0.75213	0.0375025		65.3405	1.79146		86.874	3.61806		50	58681.9	66.829	15.981	65369.9	64.438	15.809	52065.8	66.84	15.911	49026.6	63.255	16.018		50	58681.9	90.498	16.423	65369.9	89.354	15.919	52065.8	82.998	11.832	49026.6	84.646	17.238
50	1.0645	0.056347		0.82257	0.0533478		74.6285	3.02486		90.726	4.59338		51	58681.9	77.299	16.267	65369.9	73.349	15.957	52065.8	76.909	16.166	49026.6	70.957	15.895		51	58681.9	95.291	18.012	65369.9	94.013	17.34	52065.8	86.157	12.568	49026.6	87.443	18.295
51	1.0458	0.0556282		0.935853	0.0615471		83.5265	3.5261		89.2518	4.50081		52	58681.9	86.68	16.946	65369.9	82.494	16.889	52065.8	85.933	17.024	49026.6	78.999	16.71		52	58681.9	93.656	17.78	65369.9	92.52	17.286	52065.8	84.622	12.369	49026.6	86.209	18.256
52	1.03461	0.0530888		1.00039	0.066204		88.813	3.66352		88.7788	4.59429		53	58681.9	92.067	17.68	65369.9	87.768	17.526	52065.8	91.324	17.627	49026.6	84.093	17.249		53	58681.9	93.258	17.71	65369.9	92.13	17.267	52065.8	84.036	12.368	49026.6	85.691	18.32
53	1.01761	0.0635035		1.03617	0.0627335		90.9393	3.59926		87.765	4.021		54	58681.9	94.221	17.802	65369.9	89.992	17.64	52065.8	93.27	17.912	49026.6	86.274	17.416		54	58681.9	91.802	17.47	65369.9	90.521	16.903	52065.8	83.491	12.33	49026.6	85.246	18.045
54	1.02469	0.0556288		1.03909	0.0655059		91.5065	3.72879		88.0637	4.23599		55	58681.9	94.953	17.959	65369.9	90.622	17.79	52065.8	93.815	17.851	49026.6	86.636	17.649		55	58681.9	92.223	17.565	65369.9	91.095	17.141	52065.8	83.605	12.421	49026.6	85.332	18.094
55	1.011	0.055058		0.945305	0.0536766		80.375	2.30066		85.0255	4.16963		56	58681.9	82.407	16.851	65369.9	79.751	16.778	52065.8	81.948	16.77	49026.6	77.394	16.818		56	58681.9	89.099	16.481	65369.9	88.049	15.929	52065.8	80.69	11.569	49026.6	82.264	17.092
56	1.00046	0.0528513		0.881298	0.041901		74.3448	1.89708		84.3582	3.38418		57	58681.9	75.884	16.465	65369.9	73.772	16.386	52065.8	75.815	16.4	49026.6	71.908	16.467		57	58681.9	87.651	16.199	65369.9	86.718	15.604	52065.8	80.539	11.507	49026.6	82.525	16.947
				0.83942	0.0420546		72.5255	2.00488		86.3995	3.61		58	58681.9	74.279	16.61	65369.9	71.856	16.339	52065.8	73.977	16.348	49026.6	69.99	16.565		58	58681.9	89.947	16.351	65369.9	88.956	16.087	52065.8	82.527	11.898	49026.6	84.168	17.348
				0.810729	0.0428882		70.4615	1.99269		86.9112	3.88554		59	58681.9	72.196	16.437	65369.9	69.601	16.244	52065.8	71.997	16.383	49026.6	68.052	16.316		59	58681.9	90.68	16.643	65369.9	89.712	16.144	52065.8	82.714	11.906	49026.6	84.539	17.478
				0.799171	0.0423025		70.014	2.03897		87.6082	3.87243		60	58681.9	71.691	16.647	65369.9	69.111	16.373	52065.8	71.694	16.33	49026.6	67.56	16.529		60	58681.9	91.377	16.779	65369.9	90.391	16.149	52065.8	83.444	11.898	49026.6	85.221	17.653
				0.785137	0.0417629		68.8173	2.04316		87.65	3.86843		61	58681.9	70.488	16.575	65369.9	67.85	16.216	52065.8	70.533	16.397	49026.6	66.398	16.508		61	58681.9	91.456	16.815	65369.9	90.388	16.215	52065.8	83.512	11.901	49026.6	85.244	17.624
				0.776731	0.0398564		68.5735	2.08707		88.2848	3.64725		62	58681.9	70.257	16.596	65369.9	67.605	16.364	52065.8	70.342	16.47	49026.6	66.09	16.405		62	58681.9	91.868	16.773	65369.9	90.858	16.346	52065.8	84.342	12.167	49026.6	86.071	17.751
				0.763971	0.0476752		68.2885	2.05724		89.3863	4.88507		63	58681.9	70.047	16.584	65369.9	67.367	16.348	52065.8	69.92	16.444	49026.6	65.82	16.412		63	58681.9	94.066	17.129	65369.9	93.065	16.696	52065.8	84.424	12.185	49026.6	85.99	17.781
				0.769286	0.0417633		67.7668	2.04078		88.0905	3.97906		64	58681.9	69.471	16.643	65369.9	66.801	16.257	52065.8	69.445	16.283	49026.6	65.35	16.332		64	58681.9	92.014	16.972	65369.9	90.921	16.518	52065.8	83.912	12.118	49026.6	85.515	17.687
				0.759005	0.0413348		67.4347	2.20041		88.8462	3.8738		65	58681.9	69.39	16.592	65369.9	66.406	16.311	52065.8	69.118	16.374	49026.6	64.825	16.371		65	58681.9	92.654	17.209	65369.9	91.627	16.381	52065.8	84.816	12.182	49026.6	86.288	17.92
				0.751093	0.0396781		66.554	2.04441		88.6095	3.80826		66	58681.9	68.332	16.437	65369.9	65.608	16.146	52065.8	68.155	16.284	49026.6	64.121	16.382		66	58681.9	92.377	16.902	65369.9	91.309	16.413	52065.8	84.629	12.132	49026.6	86.123	17.843
				0.7507	0.0413639		66.5135	2.1065		88.602	3.99501		67	58681.9	68.181	16.355	65369.9	65.581	16.194	52065.8	68.313	16.389	49026.6	63.979	16.244		67	58681.9	92.579	17.084	65369.9	91.424	16.447	52065.8	84.5	12.275	49026.6	85.905	17.802
				0.745746	0.0365824		65.8623	2.10385		88.3173	3.28797		68	58681.9	67.768	16.358	65369.9	64.907	16.037	52065.8	67.422	16.012	49026.6	63.352	16.06		68	58681.9	91.66	16.969	65369.9	90.474	16.273	52065.8	84.706	12.179	49026.6	86.429	17.849
				0.73649	0.0389904		65.297	2.07079		88.6597	3.75837		69	58681.9	67.019	16.252	65369.9	64.435	16.065	52065.8	66.963	16.153	49026.6	62.771	16.014		69	58681.9	92.391	17.035	65369.9	91.299	16.545	52065.8	84.701	12.182	49026.6	86.248	17.838
				0.742335	0.0372193		65.682	2.12127		88.4802	3.39331		70	58681.9	67.619	16.371	65369.9	64.608	16.009	52065.8	67.278	16.075	49026.6	63.223	16.162		70	58681.9	91.971	16.903	65369.9	90.649	16.466	52065.8	84.745	12.21	49026.6	86.556	17.922
				0.720806	0.0388372		63.949	2.01927		88.7187	3.87329		71	58681.9	65.731	16.17	65369.9	63.07	15.88	52065.8	65.482	15.764	49026.6	61.513	15.828		71	58681.9	92.579	17	65369.9	91.4	16.546	52065.8	84.576	12.272	49026.6	86.32	17.952
				0.723426	0.0377755		64.0295	2.02076		88.5087	3.68205		72	58681.9	65.877	16.064	65369.9	63.168	15.652	52065.8	65.487	15.851	49026.6	61.586	15.757		72	58681.9	92.217	16.964	65369.9	90.995	16.503	52065.8	84.53	12.169	49026.6	86.293	17.929
				0.722612	0.039848		63.5688	2.00849		87.9707	3.97587		73	58681.9	65.348	15.943	65369.9	62.68	15.684	52065.8	65.092	15.759	49026.6	61.155	15.745		73	58681.9	91.93	17.11	65369.9	90.732	16.267	52065.8	83.733	11.967	49026.6	85.488	17.802
				0.721585	0.0397739		63.171	2.01864		87.5447	3.93183		74	58681.9	64.942	15.836	65369.9	62.319	15.719	52065.8	64.704	15.64	49026.6	60.719	15.645		74	58681.9	91.44	16.775	65369.9	90.294	16.211	52065.8	83.336	11.916	49026.6	85.109	17.613
				0.717711	0.0387302		63.2555	2.02074		88.135	3.83315		75	58681.9	64.982	15.854	65369.9	62.35	15.727	52065.8	64.859	15.65	49026.6	60.831	15.674		75	58681.9	91.909	16.902	65369.9	90.838	16.496	52065.8	84.015	12.068	49026.6	85.778	17.788
				0.721272	0.035739		63.6253	2.0567		88.2125	3.3127		76	58681.9	65.467	16.017	65369.9	62.72	15.704	52065.8	65.162	15.774	49026.6	61.152	15.722		76	58681.9	91.601	16.853	65369.9	90.38	16.44	52065.8	84.626	12.151	49026.6	86.243	17.735
				0.730483	0.0373049		64.208	1.98823		87.898	3.56953		77	58681.9	65.933	16.183	65369.9	63.305	15.813	52065.8	65.763	15.819	49026.6	61.831	15.95		77	58681.9	91.57	16.874	65369.9	90.248	16.402	52065.8	84.15	12.053	49026.6	85.624	17.694
				0.727996	0.0413594		64.1805	1.98735		88.1605	4.1993		78	58681.9	65.892	16.056	65369.9	63.152	15.818	52065.8	65.792	16	49026.6	61.886	15.948		78	58681.9	92.304	16.939	65369.9	91.165	16.343	52065.8	83.825	12.058	49026.6	85.348	17.614
				0.735325	0.0391367		64.6965	2.00174		87.9835	3.81024		79	58681.9	66.418	16.076	65369.9	63.779	15.846	52065.8	66.281	15.918	49026.6	62.308	15.84		79	58681.9	91.775	16.822	65369.9	90.621	16.416	52065.8	83.887	12.107	49026.6	85.651	17.594
				0.738903	0.038531		65.2583	2.06788		88.3177	3.65759		80	58681.9	67.018	16.213	65369.9	64.33	15.918	52065.8	66.907	16.001	49026.6	62.778	16.047		80	58681.9	92.018	16.853	65369.9	90.783	16.343	52065.8	84.411	12.069	49026.6	86.059	17.813
				0.753897	0.0404157		66.2478	2.07864		87.8738	3.81966		81	58681.9	68.093	16.4	65369.9	65.31	16.121	52065.8	67.827	16.162	49026.6	63.761	16.17		81	58681.9	91.708	16.908	65369.9	90.482	16.353	52065.8	83.783	12.007	49026.6	85.522	17.638
				0.756002	0.0391548		66.4327	2.04137		87.8738	3.66357		82	58681.9	68.148	16.426	65369.9	65.472	16.048	52065.8	68.099	16.284	49026.6	64.012	16.195		82	58681.9	91.613	16.818	65369.9	90.345	16.219	52065.8	84.101	12.03	49026.6	85.436	17.601
				0.765313	0.0401528		67.121	2.05532		87.704	3.73645		83	58681.9	68.844	16.506	65369.9	66.13	16.248	52065.8	68.811	16.271	49026.6	64.699	16.378		83	58681.9	91.58	16.926	65369.9	90.126	16.254	52065.8	83.793	12.06	49026.6	85.317	17.549
				0.7509	0.0407689		66.348	2.14098		88.358	3.85801		84	58681.9	68.161	16.469	65369.9	65.518	16.101	52065.8	68.012	16.181	49026.6	63.701	16.183		84	58681.9	92.232	16.872	65369.9	90.996	16.363	52065.8	84.241	11.978	49026.6	85.963	17.718
				0.761241	0.0402099		66.5755	1.98929		87.4565	3.80941		85	58681.9	68.326	16.405	65369.9	65.725	16.179	52065.8	68.085	16.121	49026.6	64.166	16.272		85	58681.9	91.326	16.812	65369.9	90.016	16.307	52065.8	83.422	11.865	49026.6	85.062	17.516
				0.762579	0.0425964		67.245	2.12866		88.181	4.05834		86	58681.9	69.08	16.454	65369.9	66.257	16.344	52065.8	68.93	16.372	49026.6	64.713	16.368		86	58681.9	92.182	16.903	65369.9	91.057	16.391	52065.8	83.881	12.031	49026.6	85.604	17.537

## Sheet: Fig 2e
Time (min)	Average	SD		Droplet 1			Droplet 2			Droplet 3			Droplet 4			Droplet 5			Droplet 6			Droplet 7			Droplet 8			Droplet 9			Droplet 10			Droplet 11
				Average	Normalized		Average	Normalized		Average	Normalized		Average	Normalized		Average	Normalized		Average	Normalized		Average	Normalized		Average	Normalized		Average	Normalized		Average	Normalized		Average	Normalized
0	1	0		1.00621	1		1.19875	1		0.863235	1		1.28463	1		0.840783	1		1.40068	1		0.984481	1		0.985487	1		1.3063	1		1.09761	1		1.44339	1
5	0.993909	0.0178881		0.98831	0.982207		1.17086	0.976729		0.839175	0.972128		1.32528	1.03164		0.837875	0.996541		1.39947	0.999135		0.985422	1.00096		0.957401	0.9715		1.29515	0.991467		1.10656	1.00816		1.44705	1.00253
10	0.999774	0.0155847		0.998317	0.992153		1.20303	1.00357		0.864555	1.00153		1.3076	1.01788		0.8526	1.01406		1.39332	0.994743		0.975654	0.991034		0.95701	0.971104		1.28916	0.98688		1.09522	0.997825		1.482	1.02675
15	1.11576	0.0413686		1.10863	1.10179		1.32543	1.10568		1.01842	1.17977		1.48893	1.15903		0.957077	1.13832		1.55688	1.11151		1.03081	1.04706		1.11375	1.13016		1.38261	1.05842		1.19504	1.08877		1.66402	1.15286
20	1.00046	0.0302262		0.978294	0.972253		1.19191	0.994288		0.877484	1.01651		1.36057	1.05911		0.84387	1.00367		1.4348	1.02436		0.975726	0.991107		0.978198	0.992603		1.24729	0.954829		1.06285	0.96833		1.48383	1.02802
25	1.00284	0.0180058		0.990675	0.984557		1.19159	0.994024		0.872895	1.01119		1.29625	1.00905		0.868989	1.03355		1.42096	1.01447		1.00534	1.02118		0.97962	0.994046		1.2675	0.970297		1.08758	0.990862		1.45502	1.00806
30	1.10332	0.0536326		1.09981	1.09302		1.29984	1.08433		1.03348	1.19722		1.4912	1.1608		0.957057	1.13829		1.54324	1.10177		1.01811	1.03416		1.0978	1.11397		1.32235	1.01229		1.17528	1.07076		1.6309	1.12991
35	1.00151	0.0298994		0.998991	0.992822		1.18515	0.988657		0.91301	1.05766		1.31047	1.02011		0.848807	1.00954		1.44344	1.03053		0.983263	0.998763		0.990641	1.00523		1.25601	0.961507		1.04253	0.949821		1.44624	1.00198
40	1.00226	0.0228691		1	0.993825		1.18094	0.985144		0.889446	1.03036		1.32694	1.03293		0.873133	1.03848		1.41835	1.01261		0.974951	0.99032		0.978152	0.992557		1.27028	0.972431		1.07387	0.978375		1.4403	0.997859
45	1.08905	0.0583675		1.09748	1.0907		1.27865	1.06665		1.01676	1.17784		1.48804	1.15834		0.940903	1.11908		1.55271	1.10853		0.983605	0.99911		1.1052	1.12148		1.30925	1.00226		1.13713	1.036		1.58705	1.09953
50	1.00159	0.032641		0.995303	0.989156		1.1847	0.988275		0.907365	1.05112		1.30658	1.01709		0.879869	1.04649		1.45178	1.03648		0.961775	0.976936		0.98605	1.00057		1.24048	0.949617		1.06489	0.970191		1.43124	0.99158
55	0.995626	0.0267667		1.01295	1.00669		1.16487	0.971735		0.881786	1.02149		1.30205	1.01356		0.867128	1.03133		1.43756	1.02632		0.946973	0.961901		0.986461	1.00099		1.25249	0.958812		1.06353	0.968956		1.42909	0.990092
				1.05529	1.04878		1.22826	1.02461		0.992779	1.15007		1.38774	1.08027		0.908232	1.08022		1.54055	1.09985		0.990545	1.00616		1.06027	1.07589		1.29948	0.994785		1.11841	1.01895		1.51422	1.04907
				0.998884	0.992716		1.20111	1.00197		0.910533	1.05479		1.33655	1.04042		0.856407	1.01858		1.43851	1.027		0.984614	1.00014		0.983838	0.998327		1.26234	0.966352		1.08035	0.984281		1.43715	0.995676

## Sheet: Fig 3b
pH	Normalized Iin	SD
4.3	1	0.0642896					ssDNA-Cy3/tsDNA-Cy5
5	0.910549	0.047883					4.3					5					6					6.5					6.75					7					7.25					7.5					8
6	0.642908	0.0589206					Area	Mean	StdDev			Area	Mean	StdDev			Area	Mean	StdDev			Area	Mean	StdDev			Area	Mean	StdDev			Area	Mean	StdDev			Area	Mean	StdDev			Area	Mean	StdDev			Area	Mean	StdDev
6.5	0.399997	0.0381906				1	918.709	14964.9	2129.25		1	951.409	12070.6	1995.39		1	426.655	7382.51	1663.23		1	833.066	6724.78	1419.13		1	467.14	4449.37	1234.26		1	622.853	4046.31	1092.44		1	569.911	3816.06	1044.46		1	653.996	3547.58	1048.77		1	397.069	3174	977.692
6.75	0.326418	0.0314165				2	918.709	14305	2089.13		2	951.409	12147.8	1912.74		2	426.655	7902.24	1623.56		2	833.066	5539.72	1303.86		2	467.14	3091.92	1020.69		2	622.853	4159.85	1162.75		2	569.911	3320.38	1036.32		2	653.996	3409.41	1050.98		2	397.069	3186.49	929.247
7	0.296129	0.0264194				3	918.709	14482.9	2002.32		3	951.409	13270.7	1968.92		3	426.655	8545.67	1640.99		3	833.066	5678.59	1365.3		3	467.14	5091.81	1323.51		3	622.853	4056.06	1086.55		3	569.911	3188.58	978.648		3	653.996	3480.8	1004.48		3	397.069	3275.94	1006.96
7.25	0.259124	0.0153536				4	918.709	13861.6	2126.55		4	951.409	12941.5	2033.22		4	426.655	10103.4	1836.87		4	833.066	3966.29	1104.9		4	467.14	4802.04	1150.15		4	622.853	4619.96	1179.95		4	569.911	3465.21	1048.42		4	653.996	3530.18	1095.15		4	397.069	3204.32	957.419
7.5	0.239458	0.0116351				5	918.709	13541	1989.22		5	951.409	13324.7	2061.7		5	426.655	9719.42	1825.54		5	833.066	5105.08	1258.1		5	467.14	4944.54	1190.28		5	622.853	4320.44	1136.98		5	569.911	3453.19	1055.82		5	653.996	3441.75	1044.61		5	397.069	2963.22	950.444
8	0.225584	0.0135314				6	918.709	14576.6	2028.06		6	951.409	12927.8	2095.54		6	426.655	10022.3	1649.02		6	833.066	5707.49	1293.5		6	467.14	4501.43	1158.44		6	622.853	3919.97	1108.3		6	569.911	3625.01	1059.86		6	653.996	3323.17	1069.18		6	397.069	3135.07	1007.77
						7	918.709	15689.4	2180.93		7	761.438	11884.4	1899.48		7	426.655	9243.1	1647.62		7	833.066	5529.94	1286.49		7	467.14	4726.39	1177.05		7	622.853	3310.59	966.779		7	569.911	3534.23	1035.36		7	653.996	3157.69	1027.63		7	397.069	3487.99	1050.28
						8	918.709	14587.5	2155.26		8	761.438	13188.7	1928.5		8	426.655	9742.01	1745.86		8	833.066	5562.18	1299.46		8	467.14	4904.27	1366.07		8	622.853	4385.99	1146.95		8	569.911	3755.37	1103.61		8	653.996	3165.97	986.124		8	397.069	3221.76	1015.38
						9	918.709	14460.2	2079.64		9	761.438	12926.7	2005.15		9	426.655	8192.28	1562.88		9	833.066	5319.31	1274.5		9	467.14	4731.68	1248.18		9	622.853	4404.76	1190.62		9	569.911	4010.14	1054.85		9	653.996	3032.58	1028.86		9	467.14	3153.2	1003.04
						10	492.054	13839.4	2026.19		10	761.438	13289.3	2063.01		10	569.911	7509.61	1532.92		10	833.066	5654.41	1333.84		10	490.497	4969.08	1192.93		10	513.854	4204.88	1184.47		10	569.911	3535.86	1082.56		10	467.14	3245.79	979.446		10	467.14	3067.79	961.565
						11	492.054	13508.7	2246.2		11	761.438	12283.7	2007.21		11	569.911	8028.1	1524.57		11	791.024	5820.92	1382.49		11	490.497	4543.38	1228.94		11	513.854	3675.6	1007.92		11	766.11	3710.04	1046.12		11	467.14	3629.64	1098.63		11	467.14	2818.34	994.067
						12	492.054	13418.4	1872.09		12	761.438	14003.3	2089.08		12	569.911	9821.8	1735.16		12	791.024	6396.4	1415.9		12	490.497	4582.62	1200.13		12	513.854	3978.07	1069.72		12	766.11	3560.72	1053.44		12	467.14	3268.95	1010.97		12	467.14	3004.91	941.4
						13	492.054	14856.3	2063.5		13	761.438	12618.2	1995.54		13	569.911	8784.92	1627.37		13	791.024	5639.38	1360.15		13	490.497	4029.19	1062.64		13	513.854	4421.55	1116.02		13	766.11	3567.15	1133.83		13	467.14	3249.84	1043.63		13	467.14	3235.22	952.655
						14	492.054	13461.2	2036.65		14	734.967	12803.7	2009.64		14	678.91	8999.32	1744.22		14	791.024	5224.88	1338.4		14	490.497	4453.51	1201.31		14	513.854	3628.96	1029.89		14	490.497	3927.23	1111.79		14	467.14	3080.44	909.38		14	467.14	3086.14	998.674
						15	492.054	12526.2	1862.77		15	734.967	12779.6	1970.02		15	678.91	9190.78	1720.44		15	791.024	5572.12	1299.73		15	490.497	4360.42	1193.58		15	513.854	3497.95	1024.09		15	490.497	3475.1	1102.46		15	467.14	3238.39	1058.8		15	467.14	3545.84	1053.48
						16	492.054	12373.7	1955.47		16	734.967	12157.5	1832.13		16	678.91	8535.91	1571.59		16	791.024	5283.5	1347.54		16	490.497	4658.86	1203.05		16	513.854	4373.47	1122.13		16	490.497	3451.27	1067.12		16	467.14	3223.56	1023.95		16	467.14	3090.21	1014.26
						17	492.054	12593.2	1977.75		17	734.967	11291.7	1994.78		17	678.91	8665.59	1657.08		17	448.454	5528.48	1263.95		17	490.497	4701.29	1274.74		17	510.74	4611.02	1198.44		17	510.74	3512.49	975.228		17	456.24	3178.19	959.906		17	467.14	2796.42	945.226
						18	492.054	13666	1951.66		18	734.967	11725.7	1884.8		18	678.91	8938.06	1533.78		18	448.454	5758.14	1265.46		18	490.497	4442.3	1190.74		18	510.74	3858.07	1116.59		18	510.74	3742.35	1110.59		18	456.24	3413.14	1042.08		18	467.14	3085.47	1008.7
						19	492.054	12800.4	2005.02		19	734.967	12584	1937.76		19	678.91	9009.29	1712.15		19	448.454	5541.01	1351.43		19	490.497	4202.56	1078.35		19	510.74	4128.58	1164.37		19	510.74	3296.81	1012.7		19	456.24	3309.45	1063.53		19	467.14	3011.4	930.619
						20	492.054	13436	2011.17		20	734.967	11955.9	1834.63		20	678.91	9716.16	1751.59		20	448.454	5225.89	1331.93		20	490.497	4214.26	1197.88		20	510.74	4410.44	1213.99		20	510.74	3816.73	1056.21		20	456.24	3391.17	1012.81		20	467.14	2931.32	942.565
								13847.4	890.246				12608.8	663.056				8902.62	815.899				5538.93	528.841				4520.05	435.038				4100.63	365.841				3588.2	212.608				3315.88	161.117				3123.75	187.375

## Sheet: Fig 3d
Time	Iperi/Iin	SD
0	1.60283	0.127416
10	1.75431	0.121771
20	1.75277	0.131721
30	1.83947	0.140673
40	2.53838	0.259723
50	3.11975	0.403981
60	3.58471	0.52529
70	3.77455	0.541563
80	3.93981	0.578478
90	4.02954	0.583828
100	4.02954	0.583828
110	4.16557	0.618885
120	4.12582	0.620492

## Sheet: Fig 4e
pH5	pH8
0.9895	0.8954
0.9872	0.7956
0.9923	0.9805
0.99	0.9895
0.9872	0.9945
0.9857	0.9547
0.9944	0.9193
0.9917	0.875
0.9976	0.9322
0.9905	0.9437
0.9811	0.8962
0.9944	0.9964
0.9956	0.9618
0.9883	0.7676
0.9983	0.9499
0.9931	0.9268
0.993	0.9587
0.9915	0.9342
0.9919	0.9847
0.9965	0.9932
	0.9728
0.99149	0.9502
0.00425502	0.98
	0.9618
	0.893
	0.9725
	0.9654
	0.9638
	0.9351
	0.8686
	0.9791
	0.9585
	0.9824
	0.9518
	0.9743
	0.9828
	0.7334
	0.9002
	0.9557
	0.9367
	0.0605643

## Sheet: Fig 5b
	Time (min)	Av	SD					Max	MaxStd	Background	Ratio			Max	MaxStd	Background	Ratio			Max	MaxStd	Background	Ratio			Max	MaxStd	Background	Ratio			Max	MaxStd	Background	Ratio			Max	MaxStd	Background	Ratio			Max	MaxStd	Background	Ratio
							33	5.542	1.356	0.647	8.568		33	7.954	2.055	0.722	11.013		33	6.586	2.031	0.69	9.544		33	5.437	1.794	0.643	8.458		33	7.869	5.636	0.661	11.914		33	4.1	1.385	0.623	6.582		33	6.182	2.28	0.837	7.385		33
	0	1	0				32	4.785	1.386	0.654	7.32		32	7.387	2.694	0.719	10.278		32	5.636	2.624	0.686	8.211		32	4.642	1.747	0.658	7.055		32	6.341	3.435	0.659	9.622		32	3.843	1.899	0.629	6.112		32	5.843	4.061	0.848	6.887		32
	5	0.935	0.1063				31	5.759	1.181	0.653	8.818		31	5.914	1.493	0.714	8.279		31	5.438	1.972	0.697	7.807		31	5.498	3.24	0.649	8.474		31	5.45	2.392	0.643	8.473		31	3.279	0.795	0.647	5.066		31	7.555	7.08	0.853	8.852		31
	10	0.9382	0.161074				30	5.362	2.695	0.672	7.979		30	5.842	1.887	0.727	8.033		30	5.454	3.554	0.718	7.597		30	4.217	1.109	0.66	6.391		30	5.049	1.674	0.656	7.7		30	3.687	1.052	0.648	5.688		30	7.177	4.686	0.883	8.132		30
	15	0.8833	0.139347				29	5.456	1.692	0.666	8.191		29	6.812	3.436	0.722	9.43		29	5.182	1.807	0.747	6.937		29	4.191	1.352	0.667	6.288		29	4.501	1.476	0.672	6.695		29	4.564	2.228	0.664	6.876		29	7.499	5.315	0.897	8.357		29
	20	0.9163	0.176814				28	4.89	1.451	0.671	7.285		28	4.806	1.746	0.734	6.544		28	5.364	1.8	0.737	7.282		28	4.263	1.535	0.671	6.353		28	4.511	1.269	0.662	6.812		28	3.551	0.742	0.661	5.374		28	9.033	7.135	0.883	10.225		28
	25	0.9555	0.284968				27	5.566	2.217	0.684	8.137		27	4.962	1.748	0.747	6.646		27	5.153	1.311	0.746	6.911		27	4.56	1.935	0.686	6.652		27	4.985	2.223	0.689	7.233		27	4.621	3.796	0.663	6.973		27	9.841	8.258	0.91	10.814		27
	30	0.8949	0.271673				26	5.078	1.921	0.693	7.331		26	5.064	1.335	0.741	6.835		26	5.73	2.463	0.767	7.469		26	4.377	1.521	0.689	6.353		26	5.196	2.046	0.683	7.605		26	5.267	3.253	0.66	7.981		26	8.998	10.738	0.911	9.878		26
	35	0.9384	0.25379				25	7.94	2.22	0.751	10.567		25	6.97	1.902	0.807	8.641		25	7.151	2.303	0.851	8.398		25	6.221	1.899	0.752	8.269		25	7.313	2.912	0.727	10.06		25	6.922	4.065	0.714	9.7		25	10.412	6.067	0.941	11.063		25
	40	1.3588	0.297922				24	9.97	2.463	0.788	12.647		24	8.061	1.915	0.81	9.947		24	9.302	4.062	0.869	10.707		24	7.504	2.254	0.78	9.626		24	9.27	2.642	0.752	12.329		24	6.876	1.115	0.733	9.377		24	13.116	7.442	0.964	13.611		24
	45	1.6143	0.34787				23	11.494	2.492	0.806	14.268		23	10.674	3.05	0.857	12.453		23	11.598	4.595	0.878	13.209		23	10.376	3.462	0.801	12.956		23	9.726	1.679	0.755	12.876		23	8.089	1.83	0.753	10.749		23	13.6	8.259	0.992	13.707		23
	50	1.7785	0.296112				22	10.903	1.594	0.801	13.61		22	11.154	4.578	0.853	13.083		22	11.649	4.193	0.88	13.237		22	9.676	3.025	0.802	12.07		22	10.732	7.9	0.761	14.101		22	7.455	1.509	0.766	9.737		22	13.84	6.708	1.008	13.729		22
	55	1.726	0.249327				21	10.359	2.205	0.809	12.805		21	11.092	7.147	0.854	12.982		21	11.84	5.121	0.896	13.214		21	10.204	2.751	0.816	12.511		21	10.997	8.989	0.784	14.018		21	7.081	1.712	0.777	9.116		21	13.261	7.641	1.012	13.11		21
	60	1.6357	0.266304				20	10.847	2.326	0.791	13.715		20	9.792	3.536	0.831	11.785		20	11.392	7.88	0.873	13.045		20	9.571	3.154	0.796	12.024		20	10.168	11.6	0.775	13.113		20	7.02	2.145	0.755	9.293		20	14.404	9.075	0.994	14.486		20
	65	1.6608	0.305735				19	11.189	2.037	0.793	14.113		19	8.887	2.555	0.822	10.816		19	10.242	4.157	0.874	11.718		19	8.495	1.517	0.793	10.711		19	11.551	11.635	0.785	14.721		19	6.924	1.246	0.758	9.132		19	12.89	6.744	1.013	12.727		19
	70	1.5948	0.275063				18	11.159	3.317	0.79	14.12		18	8.978	3.005	0.822	10.928		18	11.035	3.973	0.869	12.692		18	9.068	3.179	0.794	11.418		18	11.641	14.591	0.779	14.939		18	6.867	1.272	0.75	9.16		18	14.021	10.22	0.984	14.243		18
	75	1.5807	0.329425				17	11.697	3.138	0.792	14.769		17	8.197	2.026	0.816	10.039		17	9.721	2.634	0.868	11.205		17	9.659	2.435	0.788	12.266		17	11.491	14.296	0.783	14.678		17	7.3	2.721	0.753	9.697		17	13.404	7.923	0.999	13.423		17
	80	1.5664	0.351437				16	10.457	2.297	0.806	12.979		16	8.552	2.563	0.825	10.362		16	12.387	4.842	0.876	14.138		16	9.278	3.883	0.797	11.635		16	11.574	14.253	0.79	14.645		16	6.895	1.218	0.76	9.072		16	12.571	7.441	1.009	12.456		16
	85	1.5573	0.304568				15	11.466	2.429	0.788	14.547		15	8.42	2.183	0.81	10.391		15	10.849	4.562	0.879	12.342		15	8.998	2.953	0.789	11.408		15	10.968	12.731	0.782	14.025		15	6.214	1.142	0.755	8.233		15	13.916	16.72	0.988	14.08		15
	90	1.5465	0.350471				14	10.656	2.478	0.777	13.72		14	8.323	2.434	0.809	10.29		14	10.298	4.157	0.853	12.074		14	9.88	5.766	0.784	12.604		14	10.515	15.125	0.776	13.555		14	7.195	1.601	0.747	9.627		14	13.515	13.421	0.97	13.934		14
	95	1.5558	0.334485				13	12.745	3.813	0.809	15.751		13	8.139	2.153	0.821	9.917		13	9.625	2.503	0.874	11.007		13	9.341	1.849	0.795	11.751		13	10.524	12.319	0.791	13.309		13	6.754	1.57	0.762	8.866		13	12.344	8.532	0.995	12.411		13
	100	1.5266	0.365813				12	10.062	2.505	0.786	12.803		12	8.551	1.834	0.816	10.482		12	9.73	2.324	0.869	11.202		12	9.001	2.564	0.788	11.415		12	10.35	12.649	0.784	13.196		12	6.143	1.067	0.775	7.929		12	12.771	9.075	0.983	12.997		12
	105	1.4973	0.267301				11	10.329	2.413	0.787	13.122		11	9.05	2.546	0.816	11.09		11	11.403	5.172	0.877	13.003		11	8.858	2.311	0.786	11.268		11	11.691	14.718	0.796	14.692		11	5.755	0.864	0.773	7.447		11	13.553	13.144	0.987	13.726		11
	110	1.5189	0.310051				10	12.917	3.541	0.813	15.885		10	12.084	3.731	0.834	14.485		10	13.465	5.652	0.89	15.134		10	11.377	2.602	0.817	13.928		10	9.376	5.65	0.792	11.831		10	7.274	1.274	0.775	9.381		10	14.662	10.62	0.985	14.893		10
	115	1.8001	0.375384				9	14.015	2.729	0.84	16.68		9	12.787	2.501	0.858	14.903		9	17.071	8.118	0.931	18.327		9	12.41	2.535	0.835	14.862		9	9.546	3.204	0.804	11.878		9	8.044	1.439	0.789	10.196		9	14.9	6.655	0.993	15.001		9
	120	1.9948	0.436475				8	13.283	2.823	0.847	15.679		8	12.294	3.205	0.86	14.289		8	18.194	9.391	0.935	19.465		8	13.802	3.583	0.856	16.127		8	9.387	4.559	0.815	11.512		8	8.584	1.704	0.796	10.782		8	14.049	3.039	0.989	14.207		8
	125	2.0356	0.471244				7	14.766	3.627	0.859	17.199		7	13.776	4.877	0.875	15.745		7	18.015	7.394	0.946	19.051		7	14.979	4.729	0.865	17.309		7	10.841	6.745	0.829	13.082		7	8.771	1.668	0.798	10.987		7	14.756	3.95	0.998	14.782		7
	130	2.1613	0.440507				6	14.936	4.227	0.842	17.747		6	13.892	4.252	0.853	16.278		6	17.036	3.962	0.916	18.594		6	13.891	2.608	0.837	16.605		6	13.078	15.529	0.802	16.311		6	9.102	1.384	0.787	11.567		6	15.132	3.551	0.983	15.392		6
	135	2.192	0.361761				5	14.942	3.663	0.863	17.304		5	14.012	4.996	0.873	16.056		5	15.877	4.531	0.924	17.189		5	14.693	3.35	0.848	17.33		5	11.887	12.039	0.816	14.565		5	9.002	1.406	0.807	11.161		5	13.893	2.826	0.989	14.04		5
	140	2.1461	0.37475				4	14.632	3.395	0.855	17.111		4	13.792	5.031	0.866	15.924		4	16.553	3.842	0.915	18.084		4	13.926	3.248	0.84	16.576		4	11.895	9.957	0.812	14.647		4	9.237	2.059	0.792	11.661		4	15.046	3.233	0.975	15.426		4
	145	2.1509	0.378293				3	14.99	3.1	0.853	17.571		3	12.388	2.839	0.843	14.695		3	16.105	3.743	0.909	17.719		3	15.096	4.135	0.837	18.044		3	11.619	7.949	0.803	14.477		3	8.889	1.91	0.785	11.323		3	14.629	4.508	0.967	15.136		3
	150	2.1379	0.420698				2	15.956	4.564	0.849	18.785		2	12.317	2.768	0.836	14.741		2	17.278	11.076	0.908	19.022		2	14.267	3.71	0.829	17.219		2	11.378	7.333	0.793	14.349		2	9.18	1.711	0.776	11.833		2	14.918	2.61	0.958	15.572		2
	155	2.1563	0.45201				1	14.777	3.838	0.875	16.897		1	13.066	3.082	0.855	15.279		1	17.936	10.561	0.953	18.828		1	15.22	4.099	0.858	17.73		1	11.7	7.931	0.813	14.382		1	8.899	1.529	0.795	11.197		1	14.369	3.43	0.985	14.581		1
	160	2.1536	0.455511
							Normalized Max Data													Av	SD
							1	1	1	1	1	1	1	1	1	1	1			1	0
							0.863407	0.928715	0.855755	0.85378	0.80582	0.937317	0.945163	1.18384	1.01599	1.01599	0.879133			0.934992	0.1063
							1.03916	0.743525	0.825691	1.01122	0.692591	0.799756	1.2221	1.10258	0.93307	0.93307	1.01698			0.938157	0.161073
							0.967521	0.734473	0.82812	0.775612	0.641632	0.899268	1.16095	0.900681	0.967359	0.967359	0.872809			0.883253	0.139347
							0.984482	0.856424	0.786821	0.77083	0.571991	1.11317	1.21304	0.910598	0.905704	0.905704	1.0607			0.916315	0.176813
							0.882353	0.604224	0.814455	0.784072	0.573262	0.866098	1.46118	1.16533	1.24843	1.24843	0.862873			0.95552	0.284968
							1.00433	0.623837	0.782417	0.838698	0.633499	1.12707	1.59188	0.826081	0.803165	0.803165	0.809937			0.894917	0.271673
							0.916276	0.636661	0.870027	0.80504	0.660313	1.28463	1.45552	0.720101	1.03099	1.03099	0.912376			0.938448	0.25379
							1.4327	0.876289	1.08579	1.1442	0.929343	1.68829	1.68424	1.52161	1.47428	1.47428	1.63559			1.35878	0.297922
							1.79899	1.01345	1.41239	1.38017	1.17804	1.67707	2.12164	1.47543	1.87685	1.87685	1.94688			1.61434	0.34787
							2.07398	1.34197	1.76101	1.90841	1.23599	1.97293	2.19994	1.53626	1.83663	1.83663	1.8598			1.7785	0.296112
							1.96734	1.40231	1.76875	1.77966	1.36383	1.81829	2.23876	1.52442	1.66749	1.66749	1.7879			1.72602	0.249327
							1.86918	1.39452	1.79775	1.87677	1.39751	1.72707	2.1451	1.51865	1.34355	1.34355	1.57958			1.63575	0.266304
							1.95724	1.23108	1.72973	1.76035	1.29216	1.7122	2.32999	1.5114	1.52374	1.52374	1.69684			1.66077	0.305735
							2.01895	1.1173	1.55512	1.56244	1.46791	1.68878	2.08509	1.39476	1.6271	1.6271	1.39819			1.59479	0.275063
							2.01353	1.12874	1.67552	1.66783	1.47935	1.67488	2.26804	1.37759	1.40323	1.40323	1.29575			1.5807	0.329425
							2.11061	1.03055	1.47601	1.77653	1.46029	1.78049	2.16823	1.3656	1.32641	1.32641	1.40939			1.56641	0.351437
							1.88686	1.07518	1.88081	1.70646	1.47083	1.68171	2.03348	1.21729	1.34619	1.34619	1.48509			1.55728	0.304568
							2.06893	1.05859	1.64728	1.65496	1.39382	1.51561	2.25105	1.26673	1.33004	1.33004	1.49413			1.54647	0.350471
							1.92277	1.04639	1.56362	1.81718	1.33626	1.75488	2.18619	1.26391	1.34998	1.34998	1.52231			1.55577	0.334485
							2.29971	1.02326	1.46143	1.71804	1.3374	1.64732	1.99676	1.22306	1.34801	1.34801	1.38916			1.52656	0.365813
							1.81559	1.07506	1.47738	1.65551	1.31529	1.49829	2.06584	1.31335	1.4095	1.4095	1.43523			1.49732	0.267301
							1.86377	1.13779	1.7314	1.62921	1.4857	1.40366	2.19233	1.25459	1.31784	1.31784	1.37326			1.51885	0.310051
							2.33075	1.51924	2.04449	2.09251	1.19151	1.77415	2.37172	1.3958	1.65678	1.65678	1.7673			1.80009	0.375384
							2.52887	1.60762	2.59201	2.28251	1.21311	1.96195	2.41022	1.70086	1.73986	1.73986	2.1664			1.99484	0.436475
							2.39679	1.54564	2.76253	2.53853	1.19291	2.09366	2.27257	1.67377	1.81042	1.81042	2.29413			2.03558	0.471244
							2.66438	1.73196	2.73535	2.75501	1.37768	2.13927	2.38693	2.02368	1.89993	1.89993	2.15971			2.16126	0.440507
							2.69506	1.74654	2.5867	2.5549	1.66196	2.22	2.44775	2.16371	1.86779	1.86779	2.29955			2.19198	0.361761
							2.69614	1.76163	2.41072	2.70241	1.51061	2.19561	2.24733	1.85938	1.97412	1.97412	2.27498			2.1461	0.374751
							2.6402	1.73397	2.51336	2.56134	1.51163	2.25293	2.43384	2.04426	1.84273	1.84273	2.28329			2.15093	0.378293
							2.7048	1.55746	2.44534	2.77653	1.47655	2.16805	2.36639	1.95826	1.93406	1.93406	2.19566			2.13792	0.420697
							2.87911	1.54853	2.62344	2.62406	1.44593	2.23902	2.41313	1.98905	1.92582	1.92582	2.10515			2.15628	0.452009
							2.66637	1.6427	2.72335	2.79934	1.48685	2.17049	2.32433	1.92496	1.80284	1.80284	2.34598			2.15364	0.455511
[truncated: 19 more columns]

## Sheet: Fig S1a_c
		Wavelength	Absorbance
		400	0.125
		401	0.125
		402	0.126
		403	0.128
		404	0.128
		405	0.128
		406	0.128
		407	0.127
		408	0.126
		409	0.126
		410	0.126
		411	0.125
		412	0.124
		413	0.125
		414	0.124
		415	0.124
		416	0.122
		417	0.12
		418	0.119
		419	0.117
		420	0.116
		421	0.113
		422	0.111
		423	0.11
		424	0.109
		425	0.108
		426	0.106
		427	0.104
		428	0.102
		429	0.101
		430	0.1
		431	0.098
		432	0.096
		433	0.095
		434	0.093
		435	0.091
		436	0.091
		437	0.091
		438	0.091
		439	0.092
		440	0.091
		441	0.091
		442	0.092
		443	0.093
		444	0.094
		445	0.095
		446	0.096
		447	0.097
		448	0.098
		449	0.099
		450	0.101
		451	0.103
		452	0.104
		453	0.106
		454	0.108
		455	0.11
		456	0.112
		457	0.113
		458	0.114
		459	0.115
		460	0.118
		461	0.121
		462	0.123
		463	0.125
		464	0.126
		465	0.127
		466	0.13
		467	0.132
		468	0.135
		469	0.136
		470	0.137
		471	0.139
		472	0.139
		473	0.141
		474	0.144
		475	0.146
		476	0.148
		477	0.152
		478	0.154
		479	0.156
		480	0.157
		481	0.16
		482	0.162
		483	0.162
		484	0.161
		485	0.163
		486	0.165
		487	0.167
		488	0.169
		489	0.171
		490	0.172
		491	0.171
		492	0.171
		493	0.171
		494	0.171
		495	0.169
		496	0.167
		497	0.164
		498	0.162
		499	0.16
		500	0.157
		501	0.154
		502	0.152
		503	0.148
		504	0.143
		505	0.137
		506	0.134
		507	0.129
		508	0.125
		509	0.121
		510	0.118
		511	0.115
		512	0.112
		513	0.111
		514	0.108
		515	0.105
		516	0.102
		517	0.1
		518	0.098
		519	0.097
		520	0.097
		521	0.096
		522	0.097
		523	0.097
		524	0.098
		525	0.098
		526	0.099
		527	0.1
		528	0.099
		529	0.099
		530	0.099
		531	0.102
		532	0.105
		533	0.105
		534	0.106
		535	0.106
		536	0.106
		537	0.108
		538	0.108
		539	0.108
		540	0.11
		541	0.111
		542	0.113
		543	0.113
		544	0.114
		545	0.114
		546	0.114
		547	0.114
		548	0.115
		549	0.115
		550	0.116
		551	0.118
		552	0.12
		553	0.12
		554	0.119
		555	0.119
		556	0.121
		557	0.123
		558	0.124
		559	0.124
		560	0.124
		561	0.124
		562	0.123
		563	0.122
		564	0.122
		565	0.123
		566	0.125
		567	0.123
		568	0.122
		569	0.12
		570	0.12
		571	0.12
		572	0.119
		573	0.119
		574	0.118
		575	0.117
		576	0.116
		577	0.115
		578	0.112
		579	0.11
		580	0.109
		581	0.108
		582	0.106
		583	0.105
		584	0.105
		585	0.104
		586	0.101
		587	0.098
		588	0.095
		589	0.092
		590	0.089
		591	0.087
		592	0.085
		593	0.082
		594	0.08
		595	0.079
		596	0.077
		597	0.074
		598	0.072
		599	0.07
		600	0.067
		601	0.064
		602	0.063
		603	0.061
		604	0.058
		605	0.056
		606	0.053
		607	0.051
		608	0.047
		609	0.045
		610	0.044
		611	0.043
		612	0.041
		613	0.04
		614	0.038
		615	0.037
		616	0.035
		617	0.032
		618	0.031
		619	0.029
		620	0.027
		621	0.028
		622	0.027
		623	0.024
		624	0.022
		625	0.023
		626	0.022
		627	0.02
		628	0.017
		629	0.015
		630	0.017
		631	0.016
		632	0.014
		633	0.013
		634	0.013
		635	0.012
		636	0.011
		637	0.01
		638	0.012
		639	0.011
		640	0.01
		641	0.009
		642	0.011
		643	0.011
		644	0.009
		645	0.007
		646	0.008
		647	0.01
		648	0.009
		649	0.008
		650	0.007
			0.172

## Sheet: Fig S1b
	Left			Right
	Time [s]	pH Values		Time [s]	pH Values
	1	6.07		1	5.91
	2	6.06		2	5.96
	3	6.04		3	5.91
	4	6.07		4	5.9
	5	6.07		5	5.95
	6	6.04		6	5.96
	7	6.06		7	5.91
	8	6.07		8	5.91
	9	6.04		9	5.96
	10	6.06		10	5.95
	11	6.07		11	5.9
	12	6.04		12	5.95
	13	6.06		13	5.96
	14	6.09		14	5.91
	15	6.04		15	5.91
	16	6.04		16	5.98
	17	6.09		17	5.93
	18	6.07		18	5.91
	19	6.04		19	5.93
	20	6.07		20	5.96
	21	6.06		21	5.9
	22	6.04		22	5.91
	23	6.07		23	5.96
	24	6.07		24	5.95
	25	6.04		25	5.9
	26	6.09		26	5.96
	27	6.07		27	5.96
	28	6.04		28	5.9
	29	6.07		29	5.93
	30	6.09		30	5.96
	31	6.06		31	5.93
	32	6.06		32	5.9
	33	6.09		33	5.96
	34	6.06		34	5.95
	35	6.06		35	5.9
	36	6.09		36	5.93
	37	6.04		37	5.96
	38	6.06		38	5.91
	39	6.09		39	5.91
	40	6.06		40	5.95
	41	6.06		41	5.93
	42	6.07		42	5.9
	43	6.07		43	5.96
	44	6.06		44	5.95
	45	6.09		45	5.9
	46	6.07		46	5.93
	47	6.04		47	5.96
	48	6.07		48	5.91
	49	6.07		49	5.9
	50	6.04		50	5.96
	51	6.07		51	5.93
	52	6.07		52	5.9
	53	6.06		53	5.96
	54	6.07		54	5.95
	55	6.09		55	5.9
	56	6.04		56	5.93
	57	6.06		57	5.96
	58	6.09		58	5.91
	59	6.06		59	5.91
	60	6.07		60	5.96
	61	6.07		61	5.93
	62	6.06		62	5.9
	63	6.04		63	5.93
	64	6.07		64	5.95
	65	6.07		65	5.9
	66	6.04		66	5.93
	67	6.09		67	5.96
	68	6.07		69	5.9
	69	6.04		69	5.91
	70	6.09		70	5.96
	71	6.07		71	5.93
	72	6.06		72	5.9
	73	6.06		73	5.93
	74	6.09		74	5.96
	75	6.06		75	5.93
	76	6.06		76	5.93
	77	6.09		77	5.96
	78	6.04		78	5.93
	79	6.07		79	5.9
	80	6.09		80	5.96
	81	6.06		81	5.93
	82	6.06		82	5.91
	83	6.09		83	5.93
	84	6.06		84	5.96
	85	6.07		85	5.9
	86	6.09		86	5.91
	87	6.07		87	5.96
	88	6.06		88	5.95
	89	6.06		89	5.9
	90	6.09		90	5.93
	91	6.06		91	5.96
	92	6.06		92	5.9
	93	6.09		93	5.91
	94	6.06		94	5.96
	95	6.06		95	5.93
	96	6.09		96	5.9
	97	6.09		97	5.96
	98	6.06		98	5.93
	99	6.07		99	5.9
	100	6.11		100	5.93
	101	6.07		101	5.96
	102	6.06		102	5.9
	103	6.09		103	5.9
	104	6.07		104	5.95
	105	6.04		105	5.93
	106	6.09		106	5.91
	107	6.07		107	5.96
	108	6.06		108	5.96
	109	6.06		109	5.9
	110	6.09		110	5.93
	111	6.06		111	5.96
	112	6.07		112	5.91
	113	6.07		113	5.9
	114	6.09		114	5.96
	115	6.04		115	5.93
	116	6.07		116	5.91
	117	6.09		117	5.93
	118	6.06		118	5.96
	119	6.07		119	5.91
	120	6.11		120	5.9
	121	6.06		121	5.95
	122	6.07		122	5.91
	123	6.09		123	5.91
	124	6.07		124	5.96
	125	6.06		125	5.93
	126	6.07		126	5.9
	127	6.11		127	5.93
	128	6.06		128	5.96
	129	6.06		129	5.91
	130	6.09		130	5.9
	131	6.09		131	5.96
	132	6.06		132	5.95
	133	6.11		133	5.9
	134	6.09		134	5.95
	135	6.06		135	5.96
	136	6.06		136	5.9
	137	6.09		137	5.9
	138	6.06		138	5.96
	139	6.07		139	5.93
	140	6.09		140	5.9
	141	6.07		141	5.93
	142	6.06		142	5.96
	143	6.11		143	5.9
	144	6.07		144	5.9
	145	6.06		145	5.96
	146	6.07		146	5.93
	147	6.09		147	5.9
	148	6.06		148	5.93
	149	6.07		149	5.95
	150	6.09		150	5.91
	151	6.06		151	5.93
	152	6.06		152	5.96
	153	6.09		153	5.93
	154	6.09		154	5.9
	155	6.06		155	5.95
	156	6.07		156	5.96
	157	6.09		157	5.9
	158	6.06		158	5.91
	159	6.07		159	5.98
	160	6.09		160	5.93
	161	6.06		161	5.91
	162	6.06		162	5.98
	163	6.09		163	5.99
	164	6.09		164	5.93
	165	6.06		165	5.96
	166	6.09		166	6.01
	167	6.11		167	5.96
	168	6.06		168	5.96
	169	6.06		169	6.03
	170	6.09		170	6.01
	171	6.07		171	5.98
	172	6.06		172	6.01
	173	6.09		173	6.04
	174	6.07		174	5.99
	175	6.06		175	6.03
	176	6.09		176	6.07
	177	6.11		177	6.04
	178	6.06		178	6.01
	179	6.09		179	6.09
	180	6.09		180	6.07
	181	6.06		181	6.03
	182	6.06		182	6.07
	183	6.09		183	6.11
	184	6.07		184	6.09
	185	6.06		185	6.06
	187	6.07		186	6.12
	188	6.06		187	6.12
	188	6.09		188	6.09
	189	6.07		189	6.11
	190	6.09		190	6.16
	191	6.06		191	6.12
	192	6.07		192	6.11
	193	6.11		193	6.17
	194	6.07		194	6.16
	195	6.06		195	6.11
	196	6.09		196	6.14
	197	6.09		197	6.19
	198	6.06		198	6.17
	199	6.07		199	6.14
	200	6.11		200	6.19
	201	6.07		201	6.2
	202	6.06		202	6.14
	203	6.09		203	6.19
	204	6.07		204	6.24
	205	6.04		205	6.2
	206	6.09		206	6.16
	207	6.07		207	6.22
	208	6.06		208	6.24
	209	6.06		209	6.19
	210	6.11		210	6.2
	211	6.06		211	6.25
	212	6.06		212	6.24
	213	6.09		213	6.19
	214	6.09		214	6.24
	215	6.06		215	6.27
	216	6.09		216	6.2
	217	6.09		217	6.22
	218	6.06		218	6.29
	219	6.07		219	6.25
	220	6.11		220	6.22
	221	6.07		221	6.3
	222	6.06		222	6.29
	223	6.09		223	6.24
	224	6.07		224	6.24
	225	6.07		225	6.3
	226	6.06		226	6.29
	227	6.11		227	6.24
	228	6.06		228	6.3
	229	6.07		229	6.32
	230	6.09		230	6.25
	231	6.06		231	6.29
	232	6.06		232	6.34
	233	6.09		233	6.3
	234	6.07		234	6.27
	235	6.06		235	6.34
	236	6.07		236	6.32
	237	6.11		237	6.27
	238	6.06		238	6.32
	239	6.06		239	6.35
	240	6.09		240	6.29
	241	6.09		241	6.3
	242	6.06		242	6.35
	243	6.09		243	6.3
	244	6.09		244	6.3
	245	6.07		245	6.35
	246	6.07		246	6.35
	247	6.11		247	6.32
	248	6.06		248	6.37
	249	6.06		249	6.38
	250	6.09		250	6.32
	251	6.06		251	6.35
	252	6.06		252	6.4
	253	6.09		253	6.37
	254	6.09		254	6.32
	255	6.06		255	6.38
	256	6.07		256	6.37
	257	6.11		257	6.34
	258	6.06		258	6.4
	259	6.07		259	6.4
	260	6.09		260	6.34
	261	6.06		261	6.38
	262	6.06		262	6.42
	263	6.09		263	6.37
	264	6.09		264	6.37
	265	6.07		265	6.42
	266	6.11		266	6.4
	267	6.09		267	6.35
	268	6.06		268	6.42
	269	6.06		269	6.4
	270	6.09		270	6.37
	271	6.07		271	6.42
	272	6.06		272	6.43
	273	6.09		273	6.38
	274	6.09		274	6.4
	275	6.06		275	6.45
	276	6.07		276	6.38
	277	6.11		277	6.4
	278	6.06		278	6.45
	279	6.06		279	6.4
	280	6.11		280	6.4
	281	6.07		281	6.45
	282	6.06		282	6.43
	283	6.09		283	6.4
	284	6.09		284	6.47
	285	6.07		285	6.45
	286	6.09		286	6.4
	287	6.11		287	6.45
	288	6.06		288	6.45
	289	6.06		289	6.4
	290	6.09		290	6.47
	291	6.07		291	6.45
	292	6.06		292	6.4
	293	6.09		293	6.45
	294	6.09		294	6.48
	295	6.06		295	6.42
	296	6.09		296	6.43
	297	6.09		297	6.48
	298	6.07		298	6.43
	299	6.07		299	6.45
	300	6.09		300	6.5
	301	6.06		301	6.43
	302	6.07		302	6.43
	303	6.09		303	6.5
	304	6.09		304	6.47
	305	6.06		305	6.43
	306	6.09		306	6.5
	307	6.09		307	6.47
	308	6.07		308	6.43
	309	6.09		309	6.47
	310	6.09		310	6.5
	311	6.06		311	6.45
	312	6.07		312	6.47
	313	6.09		313	6.5
	314	6.06		314	6.48
	315	6.07		315	6.45
	316	6.11		316	6.51
	317	6.06		317	6.48
	318	6.06		318	6.45
	319	6.11		319	6.51
	320	6.07		320	6.51
	321	6.06		321	6.45
	322	6.11		322	6.48
	323	6.07		323	6.53
	324	6.06		324	6.47
	325	6.11		325	6.47
	326	6.09		326	6.53
	327	6.06		327	6.5
	328	6.09		328	6.47
	329	6.07		329	6.51
	330	6.07		330	6.5
	331	6.11		331	6.47
	332	6.09		332	6.51
	333	6.06		333	6.53
	334	6.09		334	6.48
	335	6.09		335	6.5
	336	6.06		336	6.55
	337	6.07		337	6.48
	338	6.11		338	6.5
	339	6.06		339	6.55
	340	6.07		340	6.51
	341	6.11		341	6.5
	342	6.06		342	6.55
	343	6.07		343	6.51
	344	6.11		344	6.48
	345	6.06		345	6.53
	346	6.06		346	6.51
	347	6.09		347	6.48
	348	6.07		348	6.53
	349	6.06		349	6.56
	350	6.09		350	6.5
	351	6.09		351	6.51
	352	6.06		352	6.56
	353	6.09		353	6.48
	354	6.09		354	6.5
	355	6.06		355	6.55
	356	6.09		356	6.53
	357	6.11		357	6.48
	358	6.06		358	6.55
	359	6.07		359	6.53
	360	6.11		360	6.48
	361	6.07		361	6.55
	362	6.07		362	6.56
	363	6.11		363	6.5
	364	6.09		364	6.53
	365	6.06		365	6.56
	366	6.09		366	6.51
	367	6.09		367	6.51
	368	6.06		368	6.56
	369	6.07		369	6.53
	370	6.09		370	6.51
	371	6.06		371	6.58
	372	6.07		372	6.55
	373	6.09		373	6.51
	374	6.09		374	6.56
	375	6.06		375	6.56
	376	6.11		376	6.51
	377	6.09		377	6.55
	378	6.06		378	6.58
	379	6.09		379	6.51
	380	6.09		380	6.53
	381	6.06		381	6.58
	382	6.07		382	6.55
	383	6.11		383	6.53
	384	6.06		384	6.58
	385	6.06		385	6.56
	386	6.09		386	6.51
	387	6.07		387	6.58
	388	6.06		388	6.58
	389	6.07		389	6.51
	390	6.11		390	6.53
	391	6.06		391	6.59
	392	6.07		392	6.56
	393	6.11		393	6.51
	394	6.07		394	6.59
	395	6.07		395	6.56
	396	6.09		396	6.51
	397	6.09		397	6.59
	398	6.06		398	6.58
	399	6.07		399	6.53
	400	6.09		400	6.58
	401	6.07		401	6.58
	402	6.09		402	6.53
	403	6.11		403	6.56
	404	6.07		404	6.59
	405	6.07		405	6.53
	406	6.11		406	6.56
	407	6.07		407	6.59
	408	6.06		408	6.53
	409	6.09		409	6.55
	410	6.09		410	6.59
	411	6.07		411	6.55
	412	6.09		412	6.55
	413	6.11		413	6.59
	414	6.06		414	6.55
	415	6.07		415	6.55
	416	6.11		416	6.59
	417	6.06		417	6.58
	418	6.06		418	6.55
	419	6.09		419	6.59
	420	6.09		420	6.58
	421	6.06		421	6.55
	422	6.11		422	6.59
	423	6.09		423	6.58
	424	6.06		424	6.55
	425	6.07		425	6.61
	426	6.09		426	6.58
	427	6.07		427	6.55
	428	6.07		428	6.61
	429	6.09		429	6.58
	430	6.09		430	6.55
	431	6.07		431	6.58
	432	6.07		432	6.59
	433	6.11		433	6.53
	434	6.06		434	6.58
	435	6.07		435	6.59
	436	6.11		436	6.55
	437	6.09		437	6.58
	438	6.06		438	6.61
	439	6.09		439	6.56
	440	6.11		440	6.58
	441	6.06		441	6.63
	442	6.06		442	6.56
	443	6.09		443	6.58
	444	6.09		444	6.61
	445	6.06		445	6.56
	446	6.07		446	6.58
	447	6.09		447	6.61
	448	6.06		448	6.56
	449	6.07		449	6.55
	450	6.12		450	6.61
	451	6.11		451	6.58
	452	6.07		452	6.56
	453	6.12		453	6.61
	454	6.12		454	6.58
	455	6.11		455	6.56
	456	6.12		456	6.61
	457	6.16		457	6.56
	458	6.12		458	6.55
	459	6.11		459	6.61
	460	6.16		460	6.59
	461	6.17		461	6.56
	462	6.16		462	6.61
	463	6.17		463	6.59
	464	6.2		464	6.55
	465	6.17		465	6.63
	466	6.17		466	6.59
	467	6.22		467	6.55
	468	6.22		468	6.59
	469	6.19		469	6.61
	470	6.22		470	6.55
	471	6.24		471	6.59
	472	6.22		472	6.61
	473	6.22		473	6.55
	474	6.25		474	6.56
	475	6.25		475	6.59
	476	6.22		476	6.53
	477	6.27		477	6.56
	478	6.27		478	6.59
	479	6.24		479	6.53
	480	6.25		480	6.55
	481	6.3		481	6.58
	482	6.27		482	6.53
	483	6.25		483	6.53
	484	6.3		484	6.58
	485	6.3		485	6.51
	486	6.27		486	6.51
	487	6.3		487	6.56
	488	6.32		488	6.53
	489	6.29		489	6.5
	490	6.3		490	6.55
	491	6.35		491	6.53
	492	6.34		492	6.48
	493	6.3		493	6.55
	494	6.35		494	6.51
	495	6.37		495	6.48
	496	6.32		496	6.51
	497	6.34		497	6.53
	498	6.37		498	6.47
	499	6.35		499	6.5
	500	6.34		500	6.51
	501	6.38		501	6.47
	502	6.37		502	6.5
	503	6.35		503	6.5
	504	6.37		504	6.47
	505	6.42		505	6.48
	506	6.37		506	6.5
	507	6.38		507	6.45
	508	6.42		508	6.47
	509	6.4		509	6.5
	510	6.37		510	6.45
	511	6.42		511	6.45
	512	6.43		512	6.48
	513	6.4		513	6.45
	514	6.4		514	6.42
	515	6.43		515	6.47
	516	6.42		516	6.45
	517	6.4		517	6.42
	518	6.45		518	6.47
	519	6.45		519	6.43
	520	6.43		520	6.4
	521	6.43		521	6.45
	522	6.45		522	6.43
	523	6.45		523	6.4
	524	6.43		524	6.45
	525	6.45		525	6.42
	526	6.5		526	6.37
	527	6.43		527	6.42
	528	6.43		528	6.42
	529	6.48		529	6.38
	530	6.47		530	6.4
	531	6.45		531	6.42
	532	6.48		532	6.37
	533	6.48		533	6.38
	534	6.45		534	6.42
	535	6.45		535	6.35
	536	6.5		536	6.38
	537	6.48		537	6.42
	538	6.47		538	6.35
	539	6.5		539	6.37
	540	6.51		540	6.42
	541	6.48		541	6.35
	542	6.48		542	6.34
	543	6.5		543	6.38
	544	6.5		544	6.34
	545	6.48		545	6.32
	546	6.53		546	6.38
	547	6.53		547	6.35
	548	6.48		548	6.32
	549	6.5		549	6.38
	550	6.53		550	6.35
	551	6.48		551	6.32
	552	6.5		552	6.35
	553	6.53		553	6.34
	554	6.51		554	6.3
	555	6.5		555	6.35
	556	6.55		556	6.34
	557	6.55		557	6.3
	558	6.51		558	6.35
	559	6.55		559	6.34
	560	6.56		560	6.29
	561	6.51		561	6.34
	562	6.51		562	6.32
	563	6.56		563	6.29
	564	6.55		564	6.34
	565	6.51		565	6.34
	566	6.56		566	6.27
	567	6.55		567	6.32
	568	6.53		568	6.32
	569	6.55		569	6.27
	570	6.56		570	6.29
	571	6.53		571	6.32
	572	6.55		572	6.25
	573	6.58		573	6.29
	574	6.55		574	6.3
	575	6.53		575	6.25
	576	6.58		576	6.27
	577	6.58		577	6.3
	578	6.55		578	6.25
	579	6.56		579	6.27
	580	6.59		580	6.29
	581	6.56		581	6.24
	582	6.56		582	6.25
	583	6.59		583	6.29
	584	6.56		584	6.22
	585	6.56		585	6.25
	586	6.59		586	6.29
	587	6.58		587	6.22
	588	6.56		588	6.25
	589	6.59		589	6.29
	590	6.61		590	6.2
	591	6.58		591	6.24
	592	6.58		592	6.27
	593	6.61		593	6.2
	594	6.58		594	6.24
	595	6.58		595	6.25
	596	6.61		596	6.2
	597	6.61		597	6.24
	598	6.58		598	6.25
	599	6.61		599	6.2
	600	6.61		600	6.22
	601	6.59		601	6.25
	602	6.59		602	6.19
	603	6.63		603	6.22
	604	6.59		604	6.24
	605	6.59		605	6.19
	606	6.63		606	6.2
	607	6.63		607	6.24
	608	6.58		608	6.19
	609	6.63		609	6.2
	610	6.64		610	6.24
	611	6.61		611	6.17
	612	6.61		612	6.19
	613	6.64		613	6.22
	614	6.61		614	6.19
	615	6.61		615	6.16
	616	6.64		616	6.22
	617	6.61		617	6.19
	618	6.61		618	6.17
	619	6.64		619	6.22
	620	6.63		620	6.19
	621	6.59		621	6.16
	622	6.64		622	6.19
	623	6.66		623	6.19
	624	6.61		624	6.16
	625	6.64		625	6.19
	626	6.66		626	6.19
	627	6.63		627	6.14
	628	6.63		628	6.16
	629	6.68		629	6.19
	630	6.64		630	6.14
	631	6.63		631	6.16
	632	6.68		632	6.19
	633	6.66		633	6.17
	634	6.63		634	6.12
	635	6.66		635	6.19
	636	6.68		636	6.16
	637	6.63		637	6.12
	638	6.66		638	6.16
	639	6.68		639	6.17
	640	6.63		640	6.11
	641	6.64		641	6.14
	642	6.68		642	6.17
	643	6.64		643	6.11
	644	6.64		644	6.12
	645	6.69		645	6.17
	646	6.69		646	6.11
	647	6.64		647	6.12
	648	6.68		648	6.17
	649	6.69		649	6.11
	650	6.64		650	6.11
	651	6.66		651	6.17
	652	6.68		652	6.12
	653	6.68		653	6.11
	654	6.64		654	6.16
	656	6.64		655	6.14
	656	6.69		656	6.09
	657	6.66		657	6.16
	658	6.68		658	6.11
	659	6.69		659	6.11
	660	6.66		660	6.14
	661	6.66		661	6.09
	662	6.71		662	6.09
	663	6.69		663	6.14
	664	6.66		664	6.11
	665	6.69		665	6.09
	666	6.69		666	6.14
	667	6.68		667	6.09
	668	6.68		668	6.09
	669	6.71		669	6.12
	670	6.68		670	6.07
	671	6.68		671	6.09
	672	6.71		672	6.12
	673	6.69		673	6.07
	674	6.66		674	6.11
	675	6.71		675	6.12
	676	6.69		676	6.07
	677	6.68		677	6.09
	678	6.71		678	6.12
	679	6.71		679	6.06
	680	6.68		680	6.11
	681	6.69		681	6.11
	682	6.72		682	6.04
	683	6.68		683	6.09
	684	6.69		684	6.09
	685	6.72		685	6.04
	686	6.71		686	6.09
	687	6.68		687	6.09
	688	6.72		688	6.06
	689	6.72		689	6.11
	690	6.69		690	6.07
	691	6.69		691	6.04
	692	6.72		692	6.11
	693	6.69		693	6.07
	694	6.69		694	6.04
	695	6.74		695	6.11
	696	6.72		696	6.07
	697	6.69		697	6.04
	698	6.72		698	6.09
	699	6.74		699	6.06
	700	6.69		700	6.04
	701	6.71		701	6.09
	702	6.74		702	6.04
	703	6.69		703	6.03
	704	6.72		704	6.09
	705	6.76		705	6.06
	706	6.69		706	6.03
	707	6.71		707	6.09
	708	6.74		708	6.06
	709	6.72		709	6.04
	710	6.71		710	6.07
	711	6.74		711	6.04
	712	6.72		712	6.03
	713	6.71		713	6.07
	714	6.71		714	6.03
	715	6.74		715	6.04
	716	6.72		716	6.09
	717	6.71		717	6.04
	718	6.74		718	6.01
	719	6.74		719	6.07
	720	6.69		720	6.04
	721	6.72		721	6.01
	722	6.76		722	6.07
	723	6.71		723	6.03
	724	6.71		724	6.03
	725	6.74		725	6.06
	726	6.74		726	6.03
	727	6.71		727	6.01
	728	6.72		728	6.06
	729	6.76		729	6.03
	730	6.72		730	6.01
	731	6.72		731	6.07
	732	6.74		732	6.03
	733	6.74		733	6.01
	734	6.71		734	6.06
	735	6.76		735	6.03
	736	6.76		736	5.99
	737	6.72		737	6.06
	738	6.72		738	6.04
	739	6.76		739	5.99
	740	6.72		740	6.06
	741	6.72		741	6.03
	742	6.76		742	5.99
	743	6.76		743	6.04
	744	6.72		744	6.03
	745	6.76		745	5.99
	746	6.76		746	6.04
	747	6.72		747	6.03
	748	6.74		748	5.98
	749	6.77		749	6.04
	750	6.74		750	6.03
	751	6.74		751	5.99
	752	6.76		752	6.03
	753	6.74		753	6.04
	754	6.71		754	5.99
	755	6.74		755	6.03
	756	6.74		756	6.04
	757	6.71		757	5.98
	758	6.74		758	5.99
	759	6.74		759	6.04
	760	6.71		760	5.98
	761	6.71		761	5.98
	762	6.72		762	6.04
	763	6.69		763	5.99
	764	6.69		764	5.98
	765	6.72		765	6.03
	766	6.71		766	5.99
	767	6.68		767	5.98
	768	6.71		768	6.03
	769	6.72		769	6.01
	770	6.68		770	5.96
	771	6.68		771	6.03
	772	6.71		772	6.01
	773	6.68		773	5.96
	774	6.66		774	5.99
	775	6.69		775	6.04
	776	6.68		776	5.98
	777	6.64		777	6.01
	778	6.66		778	6.03
	779	6.68		779	5.98
	780	6.68		780	6.01
	781	6.64		781	6.01
	782	6.66		782	5.96
	783	6.66		783	5.98
	784	6.64		784	6.01
	785	6.64		785	5.98
	786	6.66		786	5.96
	787	6.64		787	6.01
	788	6.61		788	5.98
	789	6.64		789	5.96
	790	6.64		790	6.01
	791	6.63		791	5.99
	792	6.61		792	5.96
	793	6.64		793	5.99
	794	6.61		794	5.99
	795	6.59		795	5.96
	796	6.63		796	5.99
	797	6.63		797	6.01
	798	6.59		798	5.95
	799	6.59		799	5.98
	800	6.61		800	5.99
	801	6.59		801	5.95
	802	6.56		802	5.98
	803	6.61		803	5.99
	804	6.59		804	5.96
	805	6.56		805	5.98
	806	6.56		806	5.99
	807	6.59		807	5.95
	808	6.58		808	5.99
	809	6.56		809	5.99
	810	6.59		810	5.95
	811	6.58		811	5.98
	812	6.55		812	5.99
	813	6.56		813	5.95
	814	6.58		814	5.99
	815	6.55		815	5.99
	816	6.55		816	5.95
	817	6.58		817	5.98
	818	6.56		818	5.98
	819	6.53		819	5.93
	820	6.56		820	5.99
	821	6.55		821	5.98
	822	6.53		822	5.93
	823	6.53		823	5.99
	826	6.55		824	5.98
	827	6.55		825	5.95
	828	6.53		826	5.99
	829	6.5		827	5.96
	830	6.5		828	5.95
	832	6.5		829	5.98
	833	6.53		830	5.96
	834	6.5		831	5.93
	835	6.5		832	5.99
	836	6.53		833	5.96
	837	6.5		834	5.93
	838	6.48		835	5.99
	839	6.51		836	5.96
	840	6.51		837	5.93
	841	6.47		838	5.99
	842	6.51		839	5.96
	843	6.5		840	5.93
	844	6.48		841	5.99
	845	6.48		842	5.98
	846	6.5		843	5.93
	847	6.47		844	5.99
	848	6.47		845	5.95
	849	6.48		846	5.93
	850	6.48		847	5.98
	851	6.45		848	5.93
	852	6.48		849	5.93
	853	6.48		850	5.98
	854	6.43		851	5.93
	855	6.47		852	5.95
	856	6.48		853	5.98
	857	6.43		854	5.95
	858	6.45		855	5.93
	859	6.48		856	5.98
	860	6.43		857	5.95
	861	6.43		858	5.93
	862	6.47		859	5.98
	863	6.45		860	5.96
	864	6.43		861	5.93
	865	6.45		862	5.98
	866	6.45		863	5.95
	867	6.42		864	5.93
	868	6.45		865	5.98
	869	6.43		866	5.96
	870	6.42		867	5.91
	871	6.43		868	5.98
	872	6.43		869	5.96
	873	6.4		870	5.91
	874	6.43		871	5.96
	875	6.43		872	5.96
	876	6.4		873	5.91
	877	6.42		874	5.98
	878	6.43		875	5.95
	879	6.4		876	5.93
	880	6.4		877	5.96
	881	6.43		878	5.95
	882	6.4		879	5.93
	883	6.4		880	5.98
	884	6.43		881	5.93
	885	6.4		882	5.93
	886	6.38		883	5.98
	887	6.42		884	5.95
	888	6.4		885	5.91
	889	6.37		886	5.98
	890	6.42		887	5.91
	891	6.4		888	5.91
	892	6.37		889	5.98
	893	6.4		890	5.93
	894	6.38		891	5.91
	895	6.37		892	5.98
	896	6.4		893	5.91
	897	6.4		894	5.95
	898	6.37		895	5.98
	899	6.37		896	5.91
	900	6.4		897	5.93
	901	6.35		898	5.98
	902	6.37		899	5.91
	903	6.38		900	5.93
	904	6.38		901	5.96
	905	6.35		902	5.9
	906	6.38		903	5.93
	907	6.37		904	5.98
	908	6.34		905	5.91
	909	6.37		906	5.96
	910	6.37		907	5.96
	911	6.34		908	5.91
	912	6.37		909	5.95
	913	6.37		910	5.95
	914	6.34		911	5.91
	915	6.35		912	5.93
	916	6.37		913	5.96
	917	6.34		914	5.9
	918	6.35		915	5.93
	919	6.37		916	5.95
	920	6.34		917	5.9
	921	6.34		918	5.95
	922	6.35		919	5.93
	923	6.34		920	5.9
	924	6.32		921	5.95
	925	6.35		922	5.95
	926	6.34		923	5.9
	927	6.32		924	5.93
	928	6.35		925	5.96
	929	6.3		926	5.9
	930	6.3		927	5.95
	931	6.35		928	5.96
	932	6.32		929	5.9
	933	6.3		930	5.93
	934	6.34		931	5.95
	935	6.34		932	5.9
	936	6.3		933	5.95
	937	6.32		934	5.93
	938	6.34		935	5.88
	939	6.3		936	5.96
	940	6.32		937	5.93
	941	6.32		938	5.9
	942	6.29		939	5.95
	943	6.32		940	5.93
	944	6.32		941	5.9
	945	6.29		942	5.95
	946	6.3		943	5.93
	947	6.32		944	5.9
	948	6.29		945	5.96
	949	6.29		946	5.93
	950	6.32		947	5.9
	951	6.29		948	5.96
	952	6.3		949	5.91
	953	6.32		950	5.9
	954	6.29		951	5.95
	955	6.29		952	5.93
	956	6.3		953	5.9
	957	6.29		954	5.96
	958	6.29		955	5.93
	959	6.32		956	5.88
	960	6.27		957	5.96
	961	6.29		958	5.91
	962	6.32		959	5.9
	963	6.27		960	5.95
	964	6.27		961	5.95
	965	6.32		962	5.88
	966	6.27		963	5.93
	967	6.27		964	5.95
	968	6.3		965	5.9
	969	6.25		966	5.93
	970	6.25		967	5.95
	971	6.3		968	5.88
	972	6.25		969	5.91
	973	6.25		970	5.95
	974	6.29		971	5.9
	975	6.29		972	5.9
	976	6.25		973	5.95
	977	6.29		974	5.91
	978	6.27		975	5.9
	979	6.24		976	5.93
	980	6.29		977	5.91
	981	6.27		978	5.88
	982	6.24		979	5.93
	983	6.27		980	5.95
	984	6.29		981	5.88
	985	6.24		982	5.93
	986	6.25		983	5.95
	987	6.27		984	5.9
	988	6.25		985	5.91
	989	6.25		986	5.95
	990	6.27		987	5.88
	991	6.25		988	5.91
	992	6.24		989	5.95
	993	6.29		990	5.88
	994	6.24		991	5.91
	995	6.24		992	5.95
	996	6.27		993	5.88
	997	6.22		994	5.91
	998	6.24		995	5.95
	999	6.25		996	5.88
	1000	6.25		997	5.91
	1001	6.22		998	5.95
	1002	6.25		999	5.88
	1003	6.25		1000	5.91
	1004	6.22		1001	5.95
	1005	6.25		1002	5.88
	1006	6.27		1003	5.91
	1007	6.22		1004	5.95
	1008	6.24		1005	5.88
	1009	6.25		1006	5.9
	1010	6.22		1007	5.95
	1011	6.24		1008	5.9
	1012	6.25		1009	5.9
	1013	6.22		1010	5.93
	1014	6.24		1011	5.9
	1015	6.25		1012	5.91
	1016	6.22		1013	5.91
	1017	6.2		1014	5.91
	1018	6.25		1015	5.91
	1019	6.22		1016	5.95
	1020	6.22		1017	5.9
	1021	6.25		1018	5.88
	1022	6.22		1019	5.9
	1023	6.22		1020	5.9
	1024	6.24		1021	5.86
	1025	6.22		1022	5.9
	1026	6.22		1023	5.9
	1027	6.24		1024	5.9
	1028	6.22		1025	5.91
	1029	6.2		1026	5.9
	1030	6.24		1027	5.9
	1031	6.22		1028	5.91
	1032	6.2		1029	5.91
	1033	6.24		1030	5.91
	1034	6.2		1031	5.93
	1035	6.2		1032	5.91
	1036	6.22		1033	5.91
	1037	6.22		1034	5.95
	1038	6.2		1035	5.93
	1039	6.24		1036	5.93
	1040	6.19		1037	5.95
	1041	6.2		1038	5.95
	1042	6.24		1039	5.93
	1043	6.2		1040	5.96
	1044	6.19		1041	5.93
	1045	6.24		1042	5.96
	1046	6.2		1043	5.96
	1047	6.2		1044	5.93
	1048	6.22		1045	5.96
	1049	6.2		1046	5.98
	1050	6.19		1047	5.96
	1051	6.2		1048	5.96
	1052	6.2		1049	5.98
	1053	6.19		1050	5.96
	1054	6.2		1056	6.03
	1055	6.2		1057	5.99
	1056	6.19		1058	6.03
	1057	6.22		1059	5.99
	1058	6.2		1060	6.03
	1059	6.19		1061	6.03
	1060	6.2		1062	6.01
	1061	6.2		1063	6.03
	1062	6.17		1064	6.04
	1063	6.2		1065	6.03
	1064	6.2		1066	6.04
	1065	6.17		1067	6.06
	1066	6.2		1068	6.03
	1067	6.22		1069	6.07
	1068	6.17		1070	6.06
	1069	6.19		1071	6.06
	1070	6.2		1072	6.07
	1071	6.17		1073	6.06
	1072	6.19		1074	6.07
	1073	6.22		1075	6.09
	1074	6.17		1076	6.07
	1075	6.17		1077	6.06
	1076	6.2		1078	6.11
	1077	6.17		1079	6.07
	1078	6.17		1080	6.07
	1079	6.2		1081	6.11
	1080	6.17		1082	6.07
	1081	6.17		1083	6.11
	1082	6.2		1084	6.09
	1083	6.19		1085	6.09
	1084	6.16		1086	6.11
	1085	6.19		1087	6.11
	1086	6.19		1088	6.11
	1087	6.16		1089	6.11
	1088	6.19		1090	6.12
	1089	6.19		1091	6.09
	1090	6.16		1092	6.12
	1091	6.17		1093	6.12
	1092	6.19		1094	6.11
	1093	6.17		1095	6.12
	1094	6.17		1096	6.14
	1095	6.19		1097	6.11
	1096	6.16		1098	6.14
	1097	6.17		1099	6.14
	1098	6.19		1100	6.12
	1099	6.17		1101	6.16
	1100	6.16		1102	6.14
	1101	6.19		1103	6.14
	1102	6.17		1104	6.16
	1103	6.14		1105	6.16
	1104	6.19		1106	6.14
	1105	6.19		1107	6.17
	1106	6.16		1108	6.17
	1107	6.17		1109	6.16
	1108	6.19		1110	6.17
	1109	6.14		1111	6.17
	1110	6.16		1112	6.16
	1111	6.17		1113	6.19
	1112	6.16		1114	6.17
	1113	6.16		1115	6.16
	1114	6.19		1116	6.2
	1115	6.16		1117	6.19
	1116	6.16		1118	6.17
	1117	6.19		1119	6.2
	1118	6.16		1120	6.19
	1119	6.16		1121	6.19
	1120	6.17		1122	6.2
	1121	6.16		1123	6.2
	1122	6.14		1124	6.19
	1123	6.19		1125	6.2
	1124	6.16		1126	6.19
	1125	6.14		1127	6.19
	1126	6.17		1128	6.2
	1127	6.17		1129	6.19
	1128	6.14		1130	6.2
	1129	6.17		1131	6.22
	1130	6.17		1132	6.19
	1131	6.14		1133	6.2
	1132	6.17		1134	6.22
	1133	6.16		1135	6.2
	1134	6.12		1136	6.2
	1135	6.17		1137	6.22
	1136	6.16		1138	6.2
	1137	6.12		1139	6.22
	1138	6.16		1140	6.24
	1139	6.17		1141	6.22
	1140	6.14		1142	6.24
	1141	6.14		1143	6.24
	1142	6.16		1144	6.22
	1143	6.14		1145	6.24
	1144	6.14		1146	6.24
	1145	6.17		1147	6.22
	1146	6.14		1148	6.25
	1147	6.12		1149	6.24
	1148	6.16		1150	6.22
	1149	6.16		1151	6.25
	1150	6.12		1152	6.25
	1151	6.16		1153	6.24
	1152	6.14		1154	6.25
	1153	6.12		1155	6.25
	1154	6.14		1156	6.24
	1155	6.16		1157	6.27
	1156	6.12		1158	6.25
	1157	6.14		1159	6.25
	1158	6.17		1160	6.27
	1159	6.14		1161	6.25
	1160	6.14		1162	6.24
	1161	6.17		1163	6.27
	1162	6.14		1164	6.27
	1163	6.12		1165	6.25
	1164	6.16		1166	6.27
	1165	6.16		1167	6.27
	1166	6.12		1168	6.25
	1167	6.14		1169	6.29
	1168	6.14		1170	6.27
	1169	6.11		1171	6.25
	1170	6.14		1172	6.27
	1171	6.14		1173	6.29
	1172	6.12		1174	6.27
	1173	6.14		1175	6.29
	1174	6.14		1176	6.29
	1175	6.12		1177	6.27
	1176	6.14		1178	6.3
	1177	6.14		1179	6.29
	1178	6.11		1180	6.29
	1179	6.14		1181	6.3
	1180	6.14		1182	6.29
	1181	6.12		1183	6.29
	1182	6.12		1184	6.3
	1183	6.14		1185	6.3
	1184	6.11		1186	6.29
	1185	6.12		1187	6.3
	1186	6.16		1188	6.29
	1187	6.11		1189	6.27
	1188	6.12		1190	6.32
	1189	6.14		1191	6.29
	1190	6.11		1192	6.29
	1191	6.12		1193	6.32
	1192	6.14		1194	6.3
	1193	6.12		1195	6.29
	1194	6.11		1196	6.3
	1195	6.14		1197	6.29
	1196	6.12		1198	6.29
	1197	6.11		1199	6.32
	1198	6.14		1200	6.3
	1199	6.12		1201	6.29
	1200	6.11		1202	6.32
	1201	6.11		1203	6.3
	1202	6.14		1204	6.3
	1203	6.11		1205	6.3
	1204	6.11		1206	6.29
	1205	6.16		1207	6.32
	1206	6.11		1208	6.32
	1207	6.11		1209	6.29
	1208	6.14		1210	6.32
	1209	6.12		1211	6.32
	1210	6.11		1212	6.3
	1211	6.12		1213	6.3
	1212	6.12		1214	6.32
	1213	6.09		1215	6.3
	1214	6.14		1216	6.3
	1215	6.14		1217	6.32
	1216	6.11		1218	6.32
	1217	6.12		1219	6.32
	1218	6.14		1220	6.34
	1219	6.11		1221	6.32
	1220	6.09		1222	6.32
	1221	6.12		1223	6.34
	1222	6.12		1224	6.32
	1223	6.11		1225	6.32
	1224	6.12		1226	6.34
	1225	6.14		1227	6.32
	1226	6.11		1228	6.32
	1227	6.12		1229	6.34
	1228	6.14		1230	6.32
	1229	6.09		1231	6.32
	1230	6.11		1232	6.34
	1231	6.14		1233	6.32
	1232	6.09		1234	6.32
	1233	6.09		1235	6.35
	1234	6.12		1236	6.34
	1235	6.12		1237	6.34
	1236	6.09		1238	6.35
	1237	6.12		1239	6.34
	1238	6.14		1240	6.34
	1239	6.11		1241	6.35
	1240	6.11		1242	6.34
	1241	6.12		1243	6.34
	1242	6.11		1244	6.35
	1243	6.09		1245	6.34
	1244	6.14		1246	6.34
	1245	6.12		1247	6.35
	1246	6.09		1248	6.34
	1247	6.12		1249	6.34
	1248	6.12		1250	6.35
	1249	6.11		1251	6.34
	1250	6.09		1252	6.35
	1251	6.12		1253	6.37
	1252	6.11		1254	6.34
	1253	6.09		1255	6.34
	1254	6.12		1256	6.35
	1255	6.12		1257	6.34
	1256	6.09		1258	6.35
	1257	6.12		1259	6.35
	1258	6.12		1260	6.34
	1259	6.09		1261	6.35
	1260	6.11		1262	6.35
	1261	6.14		1263	6.34
	1262	6.11		1264	6.35
	1263	6.09		1265	6.35
	1264	6.12		1266	6.34
	1265	6.12		1267	6.35
	1266	6.11		1268	6.35
	1267	6.11		1269	6.34
	1268	6.12		1270	6.35
	1269	6.11		1271	6.35
	1270	6.09		1272	6.34
	1271	6.12		1273	6.35
	1272	6.11		1274	6.37
	1273	6.07		1275	6.34
	1274	6.11		1276	6.37
	1275	6.12		1277	6.37
	1276	6.09		1278	6.34
	1277	6.09		1279	6.35
	1278	6.11		1280	6.38
	1279	6.11		1281	6.35
	1280	6.07		1282	6.35
	1281	6.12		1283	6.35
	1282	6.11		1284	6.34
	1283	6.07		1285	6.35
	1284	6.11		1286	6.37
	1285	6.12		1287	6.34
	1286	6.07		1288	6.35
	1287	6.09		1289	6.37
	1288	6.12		1290	6.34
	1289	6.09		1291	6.35
	1290	6.09		1292	6.37
	1291	6.11		1293	6.35
	1292	6.09		1294	6.37
	1293	6.07		1295	6.38
	1294	6.11		1296	6.35
	1295	6.09		1297	6.37
	1296	6.09		1298	6.38
	1297	6.09		1299	6.35
	1298	6.12		1300	6.35
	1299	6.07		1301	6.37
	1300	6.07		1302	6.37
	1301	6.11		1303	6.35
	1302	6.11		1304	6.38
	1303	6.07		1305	6.35
	1304	6.11		1306	6.35
	1305	6.11		1307	6.38
	1306	6.09		1308	6.37
	1307	6.09		1309	6.35
	1308	6.12		1310	6.38
	1309	6.11		1311	6.35
	1310	6.07		1312	6.35
	1311	6.11		1313	6.38
	1312	6.12		1314	6.35
	1313	6.07		1315	6.37
	1314	6.09		1316	6.38
	1315	6.11		1317	6.35
	1316	6.11		1318	6.37
	1317	6.07		1319	6.37
	1318	6.11		1320	6.37
	1319	6.11		1321	6.38
	1320	6.07		1322	6.38
	1321	6.09		1323	6.35
	1322	6.11		1324	6.38
	1323	6.07		1325	6.38
	1324	6.07		1326	6.37
	1325	6.09		1327	6.38
	1326	6.09		1328	6.38
	1327	6.07		1329	6.37
	1328	6.11		1330	6.4
	1329	6.11		1331	6.35
	1330	6.07		1332	6.4
	1331	6.07		1333	6.42
	1332	6.11		1334	6.35
	1333	6.09		1335	6.38
	1334	6.07		1336	6.42
	1335	6.07		1337	6.35
	1336	6.11		1338	6.4
	1337	6.07		1339	6.38
	1338	6.07		1340	6.35
	1339	6.11		1341	6.4
	1340	6.07		1342	6.37
	1341	6.06		1343	6.35
	1342	6.09		1344	6.4
	1343	6.11		1345	6.35
	1344	6.06		1346	6.35
	1345	6.09		1347	6.38
	1346	6.09		1348	6.34
	1347	6.06		1349	6.35
	1348	6.09		1350	6.4
	1349	6.09		1351	6.32
	1350	6.07		1352	6.34
	1351	6.07		1353	6.38
	1352	6.11		1354	6.3
	1353	6.07		1355	6.37
	1354	6.07		1356	6.38
	1355	6.11		1357	6.32
	1356	6.07		1358	6.35
	1357	6.07		1359	6.34
	1358	6.09		1360	6.3
	1359	6.07		1361	6.35
	1360	6.07		1362	6.32
	1361	6.09		1363	6.3
	1362	6.09		1364	6.35
	1363	6.07		1365	6.34
	1364	6.09		1366	6.29
	1365	6.09		1367	6.34
	1366	6.06		1368	6.3
	1367	6.11		1369	6.29
	1368	6.09		1370	6.34
	1369	6.06		1371	6.29
	1370	6.07		1372	6.27
	1371	6.11		1373	6.34
	1372	6.06		1374	6.27
	1373	6.07		1375	6.29
	1374	6.11		1376	6.34
	1375	6.07		1377	6.27
	1376	6.07		1378	6.27
	1377	6.09		1379	6.32
	1378	6.09		1380	6.25
	1379	6.06		1381	6.27
	1380	6.07		1382	6.32
	1381	6.09		1383	6.24
	1382	6.06		1384	6.25
	1383	6.07		1385	6.29
	1384	6.11		1386	6.24
	1385	6.09		1387	6.25
	1386	6.06		1388	6.29
	1387	6.11		1389	6.22
	1388	6.11		1390	6.25
	1389	6.07		1391	6.29
	1390	6.09		1392	6.22
	1391	6.14		1393	6.27
	1392	6.09		1394	6.27
	1393	6.09		1395	6.2
	1394	6.14		1396	6.27
	1395	6.12		1397	6.24
	1396	6.11		1398	6.2
	1397	6.14		1399	6.25
	1398	6.16		1400	6.22
	1399	6.12		1401	6.22
	1400	6.16		1402	6.25
	1401	6.19		1403	6.2
	1402	6.14		1404	6.2
	1403	6.17		1405	6.24
	1404	6.2		1406	6.17
	1405	6.17		1407	6.2
	1406	6.17		1408	6.22
	1407	6.2		1409	6.17
	1408	6.2		1410	6.24
	1409	6.17		1411	6.2
	1410	6.2		1412	6.19
	1411	6.22		1413	6.24
	1412	6.19		1414	6.19
	1413	6.22		1415	6.17
	1414	6.25		1416	6.22
	1415	6.2		1417	6.16
	1416	6.22		1418	6.19
	1417	6.27		1419	6.22
	1418	6.25		1420	6.14
	1419	6.22		1421	6.2
	1420	6.25		1422	6.19
	1421	6.27		1423	6.14
	1422	6.24		1424	6.2
	1423	6.25		1425	6.17
	1424	6.29		1426	6.16
	1425	6.25		1427	6.19
	1426	6.25		1428	6.14
	1427	6.29		1429	6.16
	1428	6.29		1430	6.19
	1429	6.27		1431	6.14
	1430	6.29		1432	6.16
	1431	6.32		1433	6.19
	1432	6.27		1434	6.11
	1433	6.29		1435	6.17
	1434	6.34		1436	6.16
	1435	6.3		1437	6.11
	1436	6.29		1438	6.17
	1437	6.34		1439	6.14
	1438	6.32		1440	6.11
	1439	6.3		1441	6.17
	1440	6.34		1442	6.11
	1441	6.35		1443	6.12
	1442	6.32		1444	6.17
	1443	6.34		1445	6.11
	1444	6.35		1446	6.12
	1445	6.34		1447	6.16
	1446	6.32		1448	6.09
	1447	6.37		1449	6.14
	1448	6.37		1450	6.16
	1449	6.34		1451	6.09
	1450	6.37		1452	6.16
	1451	6.38		1453	6.12
	1452	6.34		1454	6.09
	1453	6.37		1455	6.16
	1454	6.4		1456	6.09
	1455	6.35		1457	6.09
	1456	6.37		1458	6.14
	1457	6.4		1459	6.07
	1458	6.37		1460	6.11
	1459	6.35		1461	6.14
	1460	6.42		1462	6.07
	1461	6.4		1463	6.11
	1462	6.38		1464	6.11
	1463	6.42		1465	6.06
	1464	6.4		1466	6.12
	1465	6.38		1467	6.09
	1466	6.42		1468	6.07
	1467	6.42		1469	6.12
	1468	6.38		1470	6.07
	1469	6.4		1471	6.07
	1470	6.47		1472	6.11
	1471	6.4		1473	6.06
	1472	6.42		1474	6.07
	1473	6.45		1475	6.11
	1474	6.42		1476	6.04
	1475	6.4		1477	6.07
	1476	6.45		1478	6.11
	1477	6.43		1479	6.04
	1478	6.42		1480	6.11
	1479	6.45		1481	6.07
	1480	6.45		1482	6.04
	1481	6.42		1483	6.09
	1482	6.45		1484	6.06
	1483	6.47		1485	6.04
	1484	6.43		1486	6.09
	1485	6.45		1487	6.06
	1486	6.47		1488	6.03
	1487	6.43		1489	6.09
	1488	6.45		1490	6.03
	1489	6.48		1491	6.03
	1490	6.45		1492	6.09
	1491	6.45		1493	6.03
	1492	6.48		1494	6.07
	1493	6.47		1495	6.09
	1494	6.45		1496	6.01
	1495	6.48		1497	6.06
	1496	6.48		1498	6.06
	1497	6.45		1499	6.01
	1498	6.5		1500	6.06
	1499	6.47		1501	6.06
	1500	6.45		1502	6.01
	1501	6.47		1503	6.06
	1502	6.5		1504	6.03
	1503	6.47		1505	6.01
	1504	6.48		1506	6.06
	1505	6.55		1507	6.04
	1506	6.47		1508	6.03
	1507	6.48		1509	6.07
	1508	6.51		1510	6.01
	1509	6.48		1511	6.03
	1510	6.5		1512	6.06
	1511	6.51		1513	5.99
	1512	6.48		1514	6.01
	1513	6.48		1515	6.06
	1514	6.51		1516	5.99
	1515	6.48		1517	6.03
	1516	6.48		1518	6.06
	1517	6.53		1519	5.99
	1518	6.5		1520	6.03
	1519	6.5		1521	6.04
	1520	6.53		1522	5.98
	1521	6.5		1523	6.03
	1522	6.5		1524	6.01
	1523	6.53		1525	5.98
	1524	6.5		1526	6.03
	1525	6.51		1527	6.01
	1526	6.55		1528	5.98
	1527	6.51		1529	6.04
	1528	6.51		1530	6.01
	1529	6.55		1531	5.98
	1530	6.51		1532	6.04
	1531	6.51		1533	5.99
	1532	6.55		1534	5.99
	1533	6.51		1535	6.03
	1534	6.51		1536	5.96
	1535	6.55		1537	6.03
	1536	6.51		1538	6.03
	1537	6.53		1539	5.96
	1538	6.55		1540	6.03
	1539	6.51		1541	6.01
	1540	6.53		1542	5.96
	1541	6.56		1543	6.03
	1542	6.53		1544	5.99
	1543	6.55		1545	5.96
	1544	6.56		1546	6.01
	1545	6.53		1547	5.96
	1546	6.55		1548	5.98
	1547	6.58		1549	6.03
	1548	6.53		1550	5.96
	1549	6.55		1551	5.98
	1550	6.58		1552	6.01
	1551	6.53		1553	5.96
	1552	6.55		1554	5.98
	1553	6.56		1555	6.03
	1554	6.53		1556	5.95
	1555	6.55		1557	5.98
	1556	6.58		1558	6.01
	1557	6.55		1559	5.96
	1558	6.55		1560	5.99
	1559	6.58		1561	5.99
	1560	6.55		1562	5.95
	1561	6.58		1563	5.99
	1562	6.58		1564	5.99
	1563	6.55		1565	5.95
	1564	6.59		1566	5.99
	1565	6.56		1567	5.98
	1566	6.56		1568	5.95
	1567	6.59		1569	5.99
	1568	6.58		1570	5.98
	1569	6.55		1571	5.95
	1570	6.59		1572	5.99
	1571	6.58		1573	5.98
	1572	6.55		1574	5.95
	1573	6.59		1575	5.99
	1574	6.58		1576	5.95
	1575	6.56		1577	5.96
	1576	6.59		1578	5.99
	1577	6.59		1579	5.95
	1578	6.56		1580	5.95
	1579	6.59		1581	5.99
	1580	6.59		1582	5.93
	1581	6.56		1583	5.95
	1582	6.59		1584	5.99
	1583	6.59		1585	5.93
	1584	6.56		1586	5.95
	1585	6.59		1587	5.98
	1586	6.59		1588	5.95
	1587	6.56		1589	5.95
	1588	6.61		1590	5.98
	1589	6.59		1591	5.93
	1590	6.56		1592	5.95
	1591	6.63		1593	5.98
	1592	6.59		1594	5.91
	1593	6.56		1595	5.96
	1594	6.61		1596	5.98
	1595	6.59		1597	5.91
	1596	6.58		1598	5.95
	1597	6.63		1599	5.98
	1598	6.61		1600	5.91
	1599	6.58		1601	5.95
	1600	6.61		1602	5.96
	1601	6.59		1603	5.91
	1602	6.58		1604	5.95
	1603	6.61		1605	5.98
	1604	6.59		1606	5.91
	1605	6.59		1607	5.96
	1606	6.61		1608	5.98
	1607	6.59		1609	5.91
	1608	6.58		1610	5.93
	1609	6.63		1611	5.98
	1610	6.59		1612	5.93
	1611	6.59		1613	5.93
	1612	6.63		1614	5.98
	1613	6.63		1615	5.93
	1614	6.59		1616	5.91
	1615	6.63		1617	5.98
	1616	6.61		1618	5.93
	1617	6.59		1619	5.9
	1618	6.63		1620	5.98
	1619	6.61		1621	5.95
	1620	6.59		1622	5.9
	1621	6.64		1623	5.98
	1622	6.63		1624	5.93
	1623	6.59		1625	5.9
	1624	6.64		1626	5.96
	1625	6.63		1627	5.95
	1626	6.59		1628	5.9
	1627	6.63		1629	5.96
	1628	6.63		1630	5.93
	1629	6.59		1631	5.91
	1630	6.64		1632	5.96
	1631	6.63		1633	5.95
	1632	6.59		1634	5.9
	1633	6.64		1635	5.95
	1634	6.64		1636	5.95
	1635	6.61		1637	5.9
	1636	6.64		1638	5.93
	1637	6.64		1639	5.96
	1638	6.61		1640	5.9
	1639	6.64		1641	5.91
	1640	6.64		1642	5.96
	1641	6.61		1643	5.9
	1642	6.64		1644	5.91
	1643	6.64		1645	5.96
	1644	6.61		1646	5.93
	1645	6.64		1647	5.9
	1646	6.64		1648	5.95
	1647	6.61		1649	5.93
	1648	6.66		1650	5.88
	1649	6.63		1651	5.93
	1650	6.61		1652	5.96
	1651	6.64		1653	5.9
	1652	6.64		1654	5.9
	1653	6.61		1655	5.95
	1654	6.66		1656	5.93
	1655	6.66		1657	5.88
	1656	6.61		1658	5.93
	1657	6.66		1659	5.95
	1658	6.66		1660	5.88
	1659	6.63		1661	5.9
	1660	6.66		1662	5.96
	1661	6.66		1663	5.91
	1662	6.63		1664	5.88
	1663	6.63		1665	5.95
	1664	6.66		1666	5.93
	1665	6.64		1667	5.88
	1666	6.61		1668	5.93
	1667	6.66		1669	5.95
	1668	6.66		1670	5.88
	1669	6.63		1671	5.9
	1670	6.64		1672	5.95
	1671	6.68		1673	5.9
	1672	6.64		1674	5.9
	1673	6.64		1675	5.95
	1674	6.66		1676	5.91
	1675	6.64		1677	5.88
	1676	6.63		1678	5.93
	1677	6.66		1679	5.93
	1678	6.66		1680	5.88
	1679	6.61		1681	5.91
	1680	6.64		1682	5.95
	1681	6.68		1683	5.88
	1682	6.63		1684	5.9
	1683	6.64		1685	5.95
	1684	6.68		1686	5.88
	1685	6.64		1687	5.88
	1686	6.64		1688	5.95
	1687	6.66		1689	5.91
	1688	6.63		1690	5.86
	1689	6.63		1691	5.93
	1690	6.66		1692	5.93
	1691	6.64		1693	5.88
	1692	6.63		1694	5.91
	1693	6.64		1695	5.93
	1694	6.64		1696	5.88
	1695	6.61		1697	5.88
	1696	6.64		1698	5.95
	1697	6.63		1699	5.91
	1698	6.59		1700	5.88
	1699	6.63		1701	5.95
	1700	6.61		1702	5.91
	1701	6.59		1703	5.86
	1702	6.61		1704	5.9
	1703	6.61		1705	5.93
	1704	6.59		1706	5.88
	1705	6.59		1707	5.9
	1706	6.61		1708	5.95
	1707	6.58		1709	5.88
	1708	6.58		1710	5.86
	1709	6.61		1711	5.93
	1710	6.56		1712	5.91
	1711	6.58		1713	5.88
	1712	6.59		1714	5.93
	1713	6.56		1715	5.91
	1714	6.56		1716	5.86
	1715	6.59		1717	5.9
	1716	6.56		1718	5.93
	1717	6.55		1719	5.88
	1718	6.58		1720	5.9
	1719	6.55		1721	5.95
	1720	6.56		1722	5.88
	1721	6.58		1723	5.9
	1722	6.55		1724	5.91
	1723	6.55		1725	5.9
	1724	6.56		1726	5.86
	1725	6.53		1727	5.93
	1726	6.53		1728	5.9
	1727	6.55		1729	5.86
	1728	6.53		1730	5.9
	1729	6.51		1731	5.91
	1730	6.55		1732	5.86
	1731	6.53		1733	5.9
	1732	6.51		1734	5.93
	1733	6.53		1735	5.88
	1734	6.5		1736	5.88
	1735	6.5		1737	5.93
	1736	6.53		1738	5.9
	1737	6.53		1739	5.86
	1738	6.48		1740	5.91
	1739	6.51		1741	5.9
	1740	6.5		1742	5.85
	1741	6.48		1743	5.91
	1742	6.5		1744	5.93
	1743	6.5		1745	5.86
	1744	6.48		1746	5.9
	1745	6.5		1747	5.93
	1746	6.51		1748	5.86
	1747	6.47		1749	5.88
	1748	6.48		1750	5.93
	1749	6.5		1751	5.88
	1750	6.47		1752	5.86
	1751	6.45		1753	5.91
	1752	6.5		1754	5.9
	1753	6.47		1755	5.85
	1754	6.45		1756	5.91
	1755	6.48		1757	5.91
	1756	6.47		1758	5.85
	1757	6.45		1759	5.86
	1758	6.47		1760	5.91
	1759	6.47		1761	5.88
	1760	6.43		1762	5.86
	1761	6.45		1763	5.91
	1762	6.47		1764	5.9
	1763	6.45		1765	5.86
	1764	6.42		1766	5.91
	1765	6.45		1767	5.91
	1766	6.43		1768	5.86
	1767	6.42		1769	5.88
	1768	6.45		1770	5.93
	1769	6.43		1771	5.86
	1770	6.4		1772	5.86
	1771	6.43		1773	5.91
	1772	6.43		1774	5.9
	1773	6.4		1775	5.85
	1774	6.42		1776	5.9
	1775	6.43		1777	5.91
	1776	6.4		1778	5.88
	1777	6.4		1779	5.86
	1778	6.43		1780	5.93
	1779	6.4		1781	5.9
	1780	6.4		1782	5.85
	1781	6.42		1783	5.9
	1782	6.4		1784	5.9
	1783	6.37		1785	5.85
	1784	6.42		1786	5.88
	1785	6.4		1787	5.91
	1786	6.37		1788	5.86
	1787	6.38		1789	5.85
	1788	6.4		1790	5.91
	1789	6.37		1791	5.88
	1790	6.37		1792	5.85
	1791	6.4		1793	5.9
	1792	6.35		1794	5.9
	1793	6.35		1795	5.85
	1794	6.38		1796	5.88
	1795	6.38		1797	5.9
	1796	6.35		1798	5.85
	1797	6.38		1799	5.88
	1798	6.37		1800	5.91
	1799	6.34		1801	5.88
	1800	6.37		1802	5.85
	1801	6.38		1803	5.91
	1802	6.34		1804	5.9
	1803	6.35		1805	5.85
	1804	6.37		1806	5.9
	1805	6.34		1807	5.91
	1806	6.35		1808	5.86
	1806	6.37		1809	5.86
	1808	6.34		1810	5.91
	1809	6.34		1811	5.88
	1810	6.35		1812	5.85
	1811	6.34		1813	5.91
	1812	6.32		1814	5.91
	1812	6.35		1815	5.85
	1814	6.35		1816	5.86
	1815	6.32		1817	5.91
	1816	6.32		1818	5.88
	1817	6.35		1819	5.85
	1818	6.34		1820	5.91
	1819	6.3		1821	5.9
	1820	6.34		1822	5.85
	1821	6.34		1823	5.88
	1822	6.3		1824	5.9
	1822	6.32		1825	5.85
	1824	6.34		1826	5.85
	1824	6.3		1827	5.9
	1826	6.3		1828	5.88
	1826	6.34		1829	5.85
	1828	6.32		1830	5.88
	1829	6.3		1831	5.91
	1830	6.32		1832	5.85
	1831	6.34		1833	5.85
	1832	6.29		1834	5.91
	1832	6.3		1835	5.88
	1833	6.32		1836	5.83
	1835	6.3		1837	5.9
	1836	6.3		1838	5.9
	1837	6.32		1839	5.85
	1838	6.27		1840	5.88
	1839	6.29		1841	5.91
	1839	6.3		1842	5.88
	1840	6.29		1843	5.83
	1842	6.27		1844	5.9
	1842	6.3		1845	5.9
	1843	6.29		1846	5.85
	1844	6.25		1847	5.88
	1845	6.29		1848	5.91
	1846	6.29		1849	5.85
	1847	6.27		1850	5.86
	1848	6.27		1851	5.91
	1850	6.3		1852	5.85
	1850	6.25		1853	5.85
	1851	6.25		1854	5.91
	1852	6.29		1855	5.88
	1853	6.25		1856	5.85
	1854	6.24		1857	5.88
	1855	6.29		1858	5.91
	1856	6.25		1859	5.83
	1857	6.24		1860	5.88
	1858	6.27		1861	5.91
	1859	6.27		1862	5.86
	1860	6.22		1863	5.85
	1861	6.25		1864	5.9
	1862	6.27		1865	5.88
	1863	6.24		1866	5.83
	1864	6.25		1867	5.9
	1865	6.27		1868	5.9
	1866	6.24		1869	5.83
	1867	6.22		1870	5.86
	1868	6.25		1871	5.9
	1869	6.25		1872	5.88
	1870	6.24		1873	5.83
	1871	6.27		1874	5.88
	1872	6.25		1875	5.9
	1873	6.22		1876	5.85
	1874	6.22		1877	5.86
	1875	6.25		1878	5.9
	1876	6.22		1879	5.85
	1877	6.22		1880	5.86
	1878	6.25		1881	5.91
	1879	6.22		1882	5.86
	1880	6.22		1883	5.83
	1881	6.25		1884	5.9
	1882	6.2		1885	5.9
	1883	6.22		1886	5.83
	1884	6.25		1887	5.88
	1885	6.2		1888	5.9
	1886	6.22		1889	5.88
	1887	6.24		1890	5.85
	1888	6.2		1891	5.9
	1889	6.2		1892	5.86
	1890	6.24		1893	5.83
	1891	6.2		1894	5.86
	1892	6.19		1895	5.9
	1893	6.22		1896	5.85
	1894	6.2		1897	5.88
	1895	6.19		1898	5.91
	1896	6.22		1899	5.86
	1897	6.2		1900	5.85
	1898	6.2		1901	5.9
	1899	6.22		1902	5.86
	1900	6.22		1903	5.85
	1901	6.2		1904	5.9
	1902	6.24		1905	5.88
	1903	6.19		1906	5.85
	1904	6.19		1907	5.88
	1905	6.22		1908	5.91
	1906	6.2		1909	5.85
	1907	6.17		1910	5.86
	1908	6.2		1911	5.9
	1909	6.2		1912	5.88
	1910	6.17		1913	5.85
	1911	6.2		1914	5.91
	1912	6.22		1915	5.86
	1913	6.17		1916	5.83
	1914	6.2		1917	5.9
	1915	6.22		1918	5.9
	1916	6.19		1919	5.85
	1917	6.17		1920	5.9
	1918	6.2		1921	5.9
	1919	6.19		1922	5.85
	1920	6.17		1923	5.86
	1921	6.2		1924	5.9
	1922	6.19		1925	5.83
	1923	6.16		1926	5.86
	1924	6.2		1927	5.9
	1925	6.2		1928	5.85
	1926	6.16		1929	5.83
	1927	6.19		1930	5.9
	1928	6.19		1931	5.86
	1929	6.17		1932	5.85
	1930	6.17		1933	5.9
	1931	6.19		1934	5.88
	1932	6.17		1935	5.83
	1933	6.17		1936	5.9
	1934	6.19		1937	5.88
	1935	6.17		1938	5.83
	1936	6.17		1939	5.86
	1937	6.19		1940	5.91
	1938	6.16		1941	5.83
	1939	6.17		1942	5.86
	1940	6.19		1943	5.9
	1941	6.17		1944	5.85
	1942	6.16		1945	5.86
	1943	6.19		1946	5.9
	1944	6.17		1947	5.86
	1945	6.14		1948	5.86
	1946	6.17		1949	5.91
	1947	6.17		1950	5.85
	1948	6.14		1951	5.85
	1949	6.16		1952	5.9
	1950	6.19		1953	5.86
	1951	6.14		1954	5.83
	1952	6.16		1955	5.9
	1953	6.19		1956	5.86
	1954	6.14		1957	5.83
	1955	6.14		1958	5.9
	1956	6.17		1959	5.86
	1957	6.17		1960	5.83
	1958	6.14		1961	5.9
	1959	6.16		1962	5.86
	1960	6.17		1963	5.83
	1961	6.14		1964	5.91
	1962	6.14		1965	5.86
	1963	6.17		1966	5.85
	1964	6.16		1967	5.9
	1965	6.14		1968	5.88
	1966	6.16		1969	5.85
	1967	6.16		1970	5.9
	1968	6.12		1971	5.88
	1969	6.14		1972	5.83
	1970	6.17		1973	5.88
	1971	6.16		1974	5.88
	1972	6.12		1975	5.83
	1973	6.16		1976	5.88
	1974	6.16		1977	5.91
	1975	6.12		1978	5.83
	1976	6.14		1979	5.86
	1977	6.17		1980	5.9
	1978	6.12		1981	5.85
	1979	6.14		1982	5.85
	1980	6.16		1983	5.9
	1981	6.14		1984	5.86
	1982	6.12		1985	5.85
	1983	6.16		1986	5.9
	1984	6.14		1987	5.86
	1985	6.11		1988	5.83
	1986	6.14		1989	5.9
	1987	6.14		1990	5.86
	1988	6.12		1991	5.83
	1989	6.12		1992	5.86
	1990	6.16		1993	5.9
	1991	6.12		1994	5.83
	1992	6.12		1995	5.86
	1993	6.16		1996	5.9
	1994	6.11		1997	5.85
	1995	6.12		1998	5.85
	1996	6.14		1999	5.9
	1997	6.14		2000	5.86
	1998	6.11		2001	5.83
	1999	6.14		2002	5.9
	2000	6.14		2003	5.86
[truncated: 1,604 more rows]

[truncated: 12 more sheets: Fig S1d, Fig S2, Fig S3a, Fig S3b, Fig S5, Fig S8, Fig S12, Fig S16, Fig S18b, Fig S19a, Fig S19b, Fig S24c]
